# Supplementary material for: Gas-Assisted Steam Explosion Enables Targeted Regulation of Nutritional and Flavor Quality in Pleurotus eryngii via Microstructural Remodeling and Metabolite Modulation
Source: Foods. 2026 Jun 12;15(12):2126. doi: 10.3390/foods15122126 (PMC13297972; doi:10.3390/foods15122126)
Supplement: Supplementary file 1 [file foods-15-02126-s001.zip]

Archive with 5 entries (5 files):
- Figure S1.pdf
- Table S1-Table S3.pdf
- Table S4-Table S6.pdf
- Table S7.xlsx
- Table S8.xlsx
