# Supplementary material for: Gas-Assisted Steam Explosion Enables Targeted Regulation of Nutritional and Flavor Quality in Pleurotus eryngii via Microstructural Remodeling and Metabolite Modulation
Source: Foods. 2026 Jun 12;15(12):2126. doi: 10.3390/foods15122126 (PMC13297972; doi:10.3390/foods15122126)
Supplement: Supplementary file 1 [file foods-15-02126-s001.zip › Table S7.xlsx]

## Sheet: Sheet1
MWXS-25-4068-a 12个样本GC-MS挥发性代谢组结题报告 (Project Completion Report for GC-MS Volatile Metabolomics of 12 Samples (Serial No.: MWXS-25-4068-a))
Index	Compounds	物质	Class I	物质一级分类	Formula	CAS	Odor	Threshold	CK-1	CK-2	CK-3	CK-4	CK-5	CK-6	SE-1	SE-2	SE-3	SE-4	SE-5	SE-6	QC06	QC07	QC08
BPMW005	1-Cyclohexene-1-carboxylic acid	1-环己烯-1-甲酸	Acid	酸	C7H10O2	636-82-8	-	-	-	-	-	-	-	-	-	-	-	-	-	-	-	-	-
CY_230	2(3H)-Furanone, dihydro-3-hydroxy-4,4-dimethyl-, (.+/-.)-	(.+/-.)-二氢-3-羟基-4,4-二甲基-2(3H)-呋喃酮	Heterocyclic compound	杂环化合物	C6H10O3	79-50-5	-	0.4	0.0243997	0.026089	0.0299962	0.0282011	0.0307674	0.0366696	0.0268292	0.0287073	0.0275141	0.0286085	0.0251977	0.0213292	0.0328421	0.0311268	0.0317733
D110	Bicyclo[3.1.1]heptan-3-one, 2-hydroxy-2,6,6-trimethyl-	2-羟基-2,6,6-三甲基双环[3.1.1]-3-庚酮	Ketone	酮	C10H16O2	10136-65-9	-	-	-	-	-	-	-	-	-	-	-	-	-	-	-	-	-
D112	Benzeneacetic acid, methyl ester	苯乙酸甲酯	Ester	酯	C9H10O2	101-41-7	floral, honey, spice, waxy, sweet	0.06	0.0136721	0.00851904	0.0125839	0.0137704	0.0199101	0.0164765	0.101963	0.0721828	0.0999835	0.117321	0.101283	0.110214	0.106641	0.0969353	0.0991163
D13	Acetic acid, diethyl-	二乙基乙酸	Acid	酸	C6H12O2	88-09-5	acid, fruity, whiskey, dry, berry	0.093	0.949761	0.979689	1.00895	0.945602	1.01401	1.00204	0.273276	0.307717	0.291523	0.305856	0.284902	0.289211	0.916764	0.875384	0.89304
D131	3-Pentyn-1-ol	3-戊炔-1-醇	Alcohol	醇	C5H8O	10229-10-4	-	-	-	-	-	-	-	-	-	-	-	-	-	-	-	-	-
D133	4-Heptanol, 2,6-dimethyl-, acetate	乙酸-2,6-二甲基-4-庚酯	Ester	酯	C11H22O2	10250-45-0	herbal, rhubarb, floral, lilac, banana	-	-	-	-	-	-	-	-	-	-	-	-	-	-	-	-
D1346*198	Cyclohexanone, 2-methyl-	2-甲基环己酮	Ketone	酮	C7H12O	583-60-8	-	0.83	0.0420119	0.0808743	0.0512666	0.0565333	0.0409334	0.0820409	0.0734102	0.0747923	0.074097	0.079422	0.0779299	0.0700037	0.0735288	0.0726157	0.0728899
D1354	4-Octanol	4-辛醇	Alcohol	醇	C8H18O	589-62-8	-	0.4	0.0614748	0.0679869	0.085788	0.0744706	0.089274	0.0868316	0.0443128	0.0446162	0.0451957	0.0469112	0.0491091	0.0459514	0.0926156	0.0883441	0.0881428
D1386	Propanoic acid, 2-methyl-, 1-methylethyl ester	1-甲基乙基-2-甲基丙酸酯	Ester	酯	C7H14O2	617-50-5	-	0.026	6.81306	8.09177	7.84384	7.54049	8.86456	7.94572	4.00695	3.63853	4.15484	4.55644	4.66679	4.32211	7.28193	6.98686	7.01812
D1389	Phenol, 3-(1-methylethyl)-	3-(1-甲基乙基)苯酚	Phenol	酚	C9H12O	618-45-1	-	0.005	2.28377	2.13821	2.03173	2.10622	2.37382	2.17539	4.55143	4.53572	3.98569	3.76472	4.14753	3.61069	4.73848	4.45348	4.48441
D1396	3-Nonanol	3-壬醇	Alcohol	醇	C9H20O	624-51-1	-	0.087	0.0607169	0.054051	0.0638755	0.0590768	0.0603242	0.0698569	0.139979	0.138808	0.109227	0.129084	0.114392	0.11732	0.131217	0.124821	0.120659
D1401	Piperidine, 1-methyl-	N-甲基哌啶	Heterocyclic compound	杂环化合物	C6H13N	626-67-5	-	990	2.1913038640191787e-05	2.6861019332791013e-05	2.139905554357031e-05	2.502794561821428e-05	3.093561744914512e-05	2.998007164423869e-05	1.3339271675804195e-05	1.3970058339987934e-05	1.1409974549329867e-05	1.3754465663999601e-05	1.335347867339994e-05	1.6994486875532167e-05	2.3957446132702945e-05	2.2919188266223647e-05	2.305631663430506e-05
D1404	1-Octyne	1-辛炔	Hydrocarbons	烃类	C8H14	629-05-0	-	609	0.000786063	0.000941642	0.000925446	0.000861517	0.00100526	0.000893823	0.000472036	0.000485972	0.000496622	0.000521123	0.000504837	0.00050444	0.000841727	0.000804526	0.000804229
D141	Acetic acid, 2-ethylhexyl ester	乙酸-2-乙基己酯	Ester	酯	C10H20O2	103-09-3	earthy, herbal, humus, undergrowth	0.047	2.05616	1.34291	1.6127	1.6155	1.78565	1.62614	6.36042	6.14293	3.59711	4.08584	5.05112	4.56857	5.06467	4.80692	4.82285
D158	2-Phenoxyethyl isobutyrate	2-苯氧乙基异丁酸酯	Ester	酯	C12H16O3	103-60-6	green, fruity, waxy, apple, nuances	-	-	-	-	-	-	-	-	-	-	-	-	-	-	-	-
D177	(1aR,1bS,2aS,5S,5aS,7aS)-2,2,5,7a-Tetramethyldecahydrocyclopenta[2',3']cyclobuta[1',2':3,4]benzo[1,2-b]oxirene	(1aR,1bS,2aS,5S,5aS,7aS)-2,2,5,7a-四甲基十氢环戊烷[2',3']环丁烷[1',2':3,4]苯并[1,2-b]环氧丙烷	Terpenoids	萜类	C15H24O	104188-24-1	-	-	-	-	-	-	-	-	-	-	-	-	-	-	-	-	-
D1772	Cyclohexanone, 4-(1,1-dimethylethyl)-	4-(1,1-二甲基乙基)环己酮	Ketone	酮	C10H18O	98-53-3	-	15	0.000372579	0.000240566	0.00033363	0.000294249	0.000317244	0.000269111	0.000437987	0.000384997	0.000402072	0.000429518	0.000399074	0.000528418	0.00051536	0.00048934	0.000497798
D179	Propanoic acid, 2-oxo-	丙酮酸	Acid	酸	C3H4O3	127-17-3	sharp, sour, acetic, caramel	176	0.00241177	0.000843164	0.00055644	0.00107134	0.000897154	0.000774565	0.000756578	0.000819532	0.000686325	0.000720529	0.000772967	0.000663227	0.000828261	0.000794755	0.000801058
D191	2-Hexanoylfuran	2-己酰呋喃	Heterocyclic compound	杂环化合物	C10H14O2	14360-50-0	sweet, fruity, ketonic, green, apricot, peach	-	-	-	-	-	-	-	-	-	-	-	-	-	-	-	-
D193*131	p-Mentha-1,8-dien-7-ol	紫苏醇	Terpenoids	萜类	C10H16O	536-59-4	green, cumin, spicy, aromatic, woody, cardamom, floral, waxy, violet	7	0.000234653	0.000393859	0.000169594	0.000243343	0.000239411	0.000226282	0.00044842	0.00044681	0.00043729	0.000384648	0.000369202	0.000505369	0.000381527	0.000355967	0.000359545
D202	3-Hexen-1-ol, propanoate, (Z)-	(Z)-3-己基丙酸酯	Ester	酯	C9H16O2	33467-74-2	green, fresh, fruity, apple, pear, vegetable, melon, banana, peach	-	-	-	-	-	-	-	-	-	-	-	-	-	-	-	-
D204	Pentyl octanoate	辛酸戊酯	Ester	酯	C13H26O2	638-25-5	orris, sweet, winey, cognac, elderflower, fatty	-	-	-	-	-	-	-	-	-	-	-	-	-	-	-	-
D206*197	1,2-Cyclohexanedione	1,2-环己二酮	Ketone	酮	C6H8O2	765-87-7	sweet, acorn, nut skin, maple, caramel, brothy	450	4.2816175168901124e-05	4.674655662487977e-05	3.964446995472973e-05	4.5381607403271904e-05	5.5101317784897125e-05	5.242314171204382e-05	6.218420497626923e-05	6.806951331384006e-05	6.829948033319115e-05	6.60533235149527e-05	6.679895523774709e-05	7.385219189605677e-05	6.308018320370786e-05	6.162424772589395e-05	6.063266406209849e-05
D210	Benzene, nitro-	硝基苯	Nitrogen compounds	含氮化合物	C6H5NO2	98-95-3	-	0.15	0.048305	0.0523509	0.0545184	0.0493974	0.0518102	0.0520621	0.521092	0.486723	0.489969	0.504607	0.529291	0.491763	0.237213	0.228331	0.229227
D211	Piperazine	哌嗪	Heterocyclic compound	杂环化合物	C4H10N2	110-85-0	ammoniacal	1720	1.2975781115403431e-05	1.4637975030738712e-05	1.2627062607497877e-05	1.3276612680858358e-05	1.4222936657898468e-05	1.5034106348246748e-05	1.676635509903248e-05	1.7273739822989917e-05	1.651041203304297e-05	1.6360934195948923e-05	1.750633096056588e-05	1.6964480520002605e-05	1.656697574383978e-05	1.6123488077850554e-05	1.5980467053565595e-05
D218	Cyclohexanecarboxylic acid	环己烷甲酸	Acid	酸	C7H12O2	98-89-5	fruity, acid, metallic, cheese, tropical	-	-	-	-	-	-	-	-	-	-	-	-	-	-	-	-
D222	Hexanoic acid, 3-methyl-2-butenyl ester	己酸-3-甲基-2-丁烯酯	Ester	酯	C11H20O2	76649-22-4	fruity, green, cheese	-	-	-	-	-	-	-	-	-	-	-	-	-	-	-	-
D226	2-Dodecanone	2-十二酮	Ketone	酮	C12H24O	6175-49-1	fruity, citrus, floral, orange	0.042	0.182751	0.127868	0.150652	0.152192	0.179409	0.152604	0.435745	0.48795	0.394079	0.360769	0.354615	0.40806	0.48058	0.4493	0.453949
D239	Acetoacetic acid isoamyl ester	乙酰乙酸异戊酯	Ester	酯	C9H16O3	2308-18-1	ethereal, sweet, wine, green, fermented	-	-	-	-	-	-	-	-	-	-	-	-	-	-	-	-
D248	Propanoic acid, 2-methyl-, heptyl ester	2-甲基丙酸庚酯	Ester	酯	C11H22O2	2349-13-5	sweet, green, fruity, warm floral, apple, cherry, apricot	0.012	8.12748	7.62335	7.25899	7.48293	8.38073	7.73379	12.2446	13.1469	11.2216	11.2221	12.0469	10.7156	13.0399	12.2402	12.3748
D253	2-Acetyl-3-methylpyrazine	2-乙酰基-3-甲基吡嗪	Heterocyclic compound	杂环化合物	C7H8N2O	23787-80-6	nutty, flesh, roasted hazelnut, toasted grain, corn, chip, vegetable, nut skin, caramel	0.02	0.107725	0.111101	0.14968	0.119205	0.112096	0.142633	4.06763	3.73897	4.12888	3.87293	4.15687	3.60085	2.06195	1.99833	1.99006
D272*145	Butanoic acid, 3-methyl-, 2-methylbutyl ester	3-甲基丁酸-2-甲基丁酯	Ester	酯	C10H20O2	2445-77-4	herbal, fruity, earthy, cheese, apple, green	-	-	-	-	-	-	-	-	-	-	-	-	-	-	-	-
D289*145	n-Amyl isovalerate	异戊酸正戊酯	Ester	酯	C10H20O2	25415-62-7	apple, fresh fruit	12	0.00309272	0.00203258	0.00302333	0.00271905	0.00273545	0.00333378	0.00337024	0.00409727	0.00362229	0.00440851	0.00422788	0.00489818	0.00477511	0.00448506	0.00453319
D298	3,6-Heptadien-2-ol, 2,5,5-trimethyl-, (E)-	(E)-2,5,5-三甲基-3,6-庚二烯-2-醇	Alcohol	醇	C10H18O	26127-98-0	-	-	-	-	-	-	-	-	-	-	-	-	-	-	-	-	-
D30	1-Octen-3-yl-acetate	1-辛烯-3-乙酸酯	Ester	酯	C10H18O2	2442-10-6	fresh, green, herbal, lavender, fruity, oily	0.09	0.254311	0.208138	0.215898	0.223013	0.229696	0.256628	0.231816	0.201066	0.186188	0.16171	0.171718	0.164904	0.287781	0.27848	0.276585
D305*023	Butanoic acid, 2-methyl-, 3-methylbutyl ester	2-甲基丁酸-3-甲基丁酯	Ester	酯	C10H20O2	27625-35-0	sweet, fruity, citrus, cherry, blueberry, apple	0.14	0.0108472	0.0109482	0.0100916	0.0116013	0.0126899	0.0157573	0.0223746	0.0265289	0.0191749	0.0142162	0.0211185	0.0232221	0.0190127	0.0181864	0.0179266
D311	3-p-Menthen-7-al	4-异丙基-3-环己烯-1-醛	Aldehyde	醛	C10H16O	27841-22-1	-	-	-	-	-	-	-	-	-	-	-	-	-	-	-	-	-
D347	n-Capric acid isobutyl ester	癸酸异丁酯	Ester	酯	C14H28O2	30673-38-2	oily, sweet, brandy, apricot, fermented, cognac	-	-	-	-	-	-	-	-	-	-	-	-	-	-	-	-
D355	2,6-Octadienenitrile, 3,7-dimethyl-, (Z)-	(Z)-3,7-二甲基-2,6-辛二烯腈	Nitrogen compounds	含氮化合物	C10H15N	31983-27-4	citral, lemon, aldehydic, metallic	-	-	-	-	-	-	-	-	-	-	-	-	-	-	-	-
D357	2-Propanol, 1-(dimethylamino)-, acetate (ester)	1-(二甲基氨基)-2-丙醇乙酸酯	Ester	酯	C7H15NO2	32188-28-6	-	-	-	-	-	-	-	-	-	-	-	-	-	-	-	-	-
D358	4-tert-Butylcyclohexyl acetate	4-叔丁基乙酸环己酯	Ester	酯	C12H22O2	32210-23-4	woody, cedary, floral, oily, herbal, balsamic, green, fruity	0.86	0.00526821	0.00296035	0.00306688	0.00350887	0.00362339	0.00324492	0.0147061	0.012662	0.010879	0.0109469	0.0103325	0.0111332	0.0153439	0.0148567	0.0148625
D372*407	2-Hepten-1-ol, (E)-	(E)-2-庚烯-1-醇	Alcohol	醇	C7H14O	33467-76-4	pungent, fatty, plastic, green	4.172	0.00081755	0.000775845	0.00107131	0.00089161	0.000915039	0.00109338	0.000887953	0.000649034	0.000705445	0.000704226	0.000852283	0.000373132	0.00133782	0.00128169	0.00124695
D387	1-Hexanol, 3,5,5-trimethyl-	3,5,5-三甲基-1-己醇	Alcohol	醇	C9H20O	3452-97-9	grassy, green, weedy, floral, earthy, aldehydic, hay, straw, leafy	-	-	-	-	-	-	-	-	-	-	-	-	-	-	-	-
D390	Cyclopentanone, 2-(2-hexenyl)-	2-(2-己烯基)环戊酮	Ketone	酮	C11H18O	34687-46-2	oily, jasmin, coconut, milky, dairy, floral	-	-	-	-	-	-	-	-	-	-	-	-	-	-	-	-
D401	2-Isopropyl-5-methylhex-2-enal	2-异丙基-5-甲基-2-己烯醛	Aldehyde	醛	C10H18O	35158-25-9	herbal, lavender, woody, green, blueberry, tomato	-	-	-	-	-	-	-	-	-	-	-	-	-	-	-	-
D407	7-Octen-4-ol, 2-methyl-6-methylene-, (S)-	(S)-(-)-2-甲基-6-次甲基-7-辛烯-4-醇	Terpenoids	萜类	C10H18O	35628-05-8	-	-	-	-	-	-	-	-	-	-	-	-	-	-	-	-	-
D409	(S)-2,5-Dimethyl-3-vinylhex-4-en-2-ol	(S)-2,5-二甲基-3-乙烯基-4-己烯-2-醇	Alcohol	醇	C10H18O	35671-15-9	-	-	-	-	-	-	-	-	-	-	-	-	-	-	-	-	-
D431*457	(3R,3aR,3bR,4S,7R,7aR)-4-Isopropyl-3,7-dimethyloctahydro-1H-cyclopenta[1,3]cyclopropa[1,2]benzen-3-ol	(3R,3aR,3bR,4S,7R,7aR)-4-异丙基-3,7-二甲基八氢-1H-环戊[1,3]环丙[1,2]苯-3-醇	Terpenoids	萜类	C15H26O	38230-60-3	-	-	-	-	-	-	-	-	-	-	-	-	-	-	-	-	-
D445	Furfuryl hexanoate	己酸糠酯	Ester	酯	C11H16O3	39252-02-3	green, fatty, musty, waxy	-	-	-	-	-	-	-	-	-	-	-	-	-	-	-	-
D452*308	Carvone oxide, trans-	反式-氧化香芹酮	Terpenoids	萜类	C10H14O2	39903-97-4	-	-	-	-	-	-	-	-	-	-	-	-	-	-	-	-	-
D456	8-Dodecen-1-ol, (Z)-	(Z)-8-十二烯-1-醇	Alcohol	醇	C12H24O	40642-40-8	-	-	-	-	-	-	-	-	-	-	-	-	-	-	-	-	-
D47	Undecanol-4	4-十一醇	Alcohol	醇	C11H24O	4272-06-4	-	0.041	0.0416734	0.0475231	0.0337202	0.0389453	0.0414099	0.0380739	0.053043	0.0618534	0.0684196	0.0513888	0.0543585	0.0697969	0.0718092	0.0700203	0.0684524
D674	3-Decanol	3-癸醇	Alcohol	醇	C10H22O	1565-81-7	-	0.079	0.0551434	0.0537349	0.0503619	0.0489649	0.0590763	0.0370857	0.130159	0.134548	0.0987872	0.112572	0.110041	0.0882795	0.127926	0.119132	0.118145
D685*255	2-Methyl-3-propylpyrazine	2-甲基-3-丙基吡嗪	Heterocyclic compound	杂环化合物	C8H12N2	15986-80-8	-	0.06	1.47954	1.44676	1.44518	1.46636	1.66786	1.63684	2.83849	2.88994	2.48871	2.51743	2.71175	2.45119	2.69996	2.57662	2.56172
D73	2-Propenoic acid, 3-phenyl-, 1-methylethyl ester	3-苯基-2-丙烯酸-1-甲乙酯	Ester	酯	C12H14O2	7780-06-5	balsamic, fruity, tropical, cinnamyl, berry, strawberry, peach	-	-	-	-	-	-	-	-	-	-	-	-	-	-	-	-
D847*421	Benzoic acid, 2-hydroxy-, butyl ester	2-羟基苯甲酸丁酯	Ester	酯	C11H14O3	2052-14-4	harsh, ethyl benzoate, clover	0.005	1.86489	0.977038	1.34024	1.37122	1.63665	1.31101	9.44581	9.70336	5.05961	5.69333	6.2423	7.20126	8.43192	8.01658	8.14707
D85*342	Butanoic acid, 3-methyl-, hexyl ester	3-甲基丁酸己酯	Ester	酯	C11H22O2	10032-13-0	sweet, green fruit, apple, unripe apple skin, strawberry	-	-	-	-	-	-	-	-	-	-	-	-	-	-	-	-
D94	Benzenemethanethiol	苯甲硫醇	Alcohol	醇	C7H8S	100-53-8	sharp, alliaceous, onion, sulfury, garlic, horseradish, minty, coffee	3.5e-06	8154.3	8127.96	7654.19	7947.99	8896.87	8745.01	14629	15391.4	13615.8	13453.6	14414.4	13457.3	14210.6	13506.7	13582.2
GGMW0028	Methyl tiglate	替各酸甲酯	Ester	酯	C6H10O2	6622-76-0	-	0.13	2.68885	2.44388	2.31706	2.47121	2.7478	2.71991	3.73097	3.86676	3.83932	3.69946	3.90284	3.72376	3.89475	3.69295	3.72789
GGMW0037	5-Nonanol	5-壬醇	Alcohol	醇	C9H20O	623-93-8	-	0.087	0.224876	0.216428	0.205225	0.218731	0.253942	0.243256	0.432596	0.447062	0.402997	0.404492	0.441664	0.407116	0.413975	0.39103	0.39344
GGMW0050	Cyclohexanone, 4-methyl-	4-甲基环己酮	Ketone	酮	C7H12O	589-92-4	-	0.46	0.866691	0.872395	0.88731	0.809143	0.794368	0.81658	0.465196	0.481155	0.459685	0.483052	0.493031	0.424966	0.825141	0.780872	0.785361
GGMW0059	2-Pentanol, 3-methyl-	3-甲基-2-戊醇	Alcohol	醇	C6H14O	565-60-6	-	0.83	0.454471	0.551895	0.530998	0.501804	0.590193	0.505481	0.249348	0.250027	0.258349	0.276673	0.284808	0.263383	0.47786	0.459344	0.463803
GGMW0074	(3E,5Z)-1,3,5-Undecatriene	(3E,5Z)-1,3,5-十一碳三烯	Hydrocarbons	烃类	C11H18	51447-08-6	-	2e-05	112.097	88.6087	102.146	102.396	115.685	115.138	15.9583	16.5469	15.325	15.8411	16.2753	15.3073	167.309	160.081	159.414
GGMW0105*095	Cyclohexanol, 5-methyl-2-(1-methylethyl)-, (1.alpha.,2.beta.,5.beta.)-	(1α,2β,5β)-5-甲基-2-(1-甲基乙基)环己醇	Terpenoids	萜类	C10H20O	3623-52-7	-	0.6	0.00667835	0.00537945	0.00690313	0.00621393	0.00822885	0.00507574	0.01812	0.0181319	0.0163885	0.0155538	0.0172171	0.0162394	0.0159294	0.0145363	0.014409
GGMW0149	2(5H)-Furanone, 5,5-dimethyl-	5,5-二甲基-2(5H)-呋喃酮	Ketone	酮	C6H8O2	20019-64-1	-	40	0.000616552	0.000662392	0.000724965	0.000613675	0.000618685	0.00059544	0.000676685	0.000662677	0.000674215	0.000704891	0.000509317	0.000656055	0.000826887	0.000797973	0.000798443
GMW0039	2-Furancarboxylic acid	2-呋喃甲酸	Acid	酸	C5H4O3	88-14-2	acid, caramel, earthy	18	0.00309718	0.00312238	0.00313739	0.00284178	0.00260639	0.00290832	0.00276531	0.00293873	0.00253901	0.00242309	0.00278943	0.00247935	0.00289293	0.00273098	0.0027596
GMW0066	Benzoic acid, 2-methoxy-	2-甲氧基苯甲酸	Acid	酸	C8H8O3	579-75-9	-	10	0.00148704	0.000932143	0.00122542	0.00122051	0.00147776	0.00124233	0.00592762	0.00607588	0.00333193	0.00375735	0.00416455	0.00469381	0.00536085	0.00516526	0.00524989
GMW0067	Benzaldehyde, 3,5-dimethyl-	3,5-二甲基苯甲醛	Aldehyde	醛	C9H10O	5779-95-3	-	0.2	0.00726838	0.00460115	0.00878666	0.00698813	0.00840078	0.00741653	0.00826239	0.0190414	0.0141773	0.0131236	0.0105308	0.0160974	0.0203221	0.0194093	0.0193305
GMW0072	Methylmalonic acid	甲基丙二酸	Acid	酸	C4H6O4	516-05-2	-	-	-	-	-	-	-	-	-	-	-	-	-	-	-	-	-
GMW0078	.beta.-Bisabolene	β-红没药烯	Terpenoids	萜类	C15H24	495-61-4	balsamic, woody	-	-	-	-	-	-	-	-	-	-	-	-	-	-	-	-
GMW0090	Caffeic acid	咖啡酸	Acid	酸	C9H8O4	331-39-5	-	13	0.00101399	0.000684373	0.000866902	0.000821819	0.00091009	0.000811019	0.00371764	0.00392691	0.00234915	0.00254599	0.00282663	0.00301363	0.00326965	0.00315264	0.00319359
GMW0105	3-Undecanone	3-十一酮	Ketone	酮	C11H22O	2216-87-7	-	0.0083	0.368985	0.284056	0.282145	0.319032	0.382849	0.34033	0.533695	0.533717	0.565903	0.537829	0.483149	0.530005	0.618381	0.590322	0.592981
GMW0152	Benzenepropanal	苯丙醛	Aldehyde	醛	C9H10O	104-53-0	fresh, cortex, green, leafy, foliage, balsamic, storax	0.12	0.0209846	0.0128375	0.0156833	0.0148968	0.0130214	0.0144913	0.0369963	0.0441132	0.0377066	0.050904	0.055762	0.0431818	0.0241034	0.0226759	0.0230498
GMW0158	3-Decen-2-one	3-癸烯-2-酮	Ketone	酮	C10H18O	10519-33-2	fatty, green, fruity, apple, earthy, jasmin	-	-	-	-	-	-	-	-	-	-	-	-	-	-	-	-
GMW0178	Octanal, 7-hydroxy-3,7-dimethyl-	7-羟基-3,7-二甲基辛醛	Aldehyde	醛	C10H20O2	107-75-5	floral, lily, sweet, green, waxy, tropical, melon	1	0.00752793	0.00632377	0.00442981	0.00637527	0.00833962	0.00653072	0.00807321	0.00906036	0.00974549	0.00851813	0.00831457	0.00946427	0.0102782	0.00970669	0.00965068
GMW0188	Benzenethiol	苯硫醇	Alcohol	醇	C6H6S	108-98-5	repulsive, penetrating, garlic	0.05	0.0977484	0.124708	0.164087	0.122	0.123064	0.132308	0.0942839	0.0668343	0.0990945	0.123635	0.120451	0.101879	0.174558	0.16873	0.165457
GMW0190	2-Methylpiperidine	2-甲基哌啶	Heterocyclic compound	杂环化合物	C6H13N	109-05-7	amine, fishy, seafood, taco, corn, chip	500	0.000999346	0.00117515	0.00115255	0.00110064	0.00128573	0.00116117	0.000616545	0.000643337	0.000650961	0.000677919	0.000676275	0.000657244	0.0010748	0.00102875	0.00102877
GMW0208	2-Nonynoic acid, methyl ester	2-壬炔酸甲酯	Ester	酯	C10H16O2	111-80-8	floral, green, violet, leafy, melon, cucumber	-	-	-	-	-	-	-	-	-	-	-	-	-	-	-	-
GMW0220	Benzaldehyde dimethyl acetal	苯甲醛二甲缩醛	Ether	醚	C9H12O2	1125-88-8	green, earthy, root, nutty, vegetable, spinach, potato, fungal, almond, winey	-	-	-	-	-	-	-	-	-	-	-	-	-	-	-	-
GMW0235	2,6-Dimethylthiophenol	2,6-二甲基苯硫酚	Phenol	酚	C8H10S	118-72-9	sulfury, meaty, roasted, phenol, metallic	-	-	-	-	-	-	-	-	-	-	-	-	-	-	-	-
GMW0247*278	m-Cresyl acetate	间甲酚乙酸酯	Ester	酯	C9H10O2	122-46-3	powerful, pungent, floral, narcissus, phenol	-	-	-	-	-	-	-	-	-	-	-	-	-	-	-	-
GMW0273	2-n-Hexylcyclopentanone	2-正己基环戊酮	Ketone	酮	C11H20O	13074-65-2	mild, jasmin, fruity	-	-	-	-	-	-	-	-	-	-	-	-	-	-	-	-
GMW0277	Bicyclo[2.2.1]heptan-2-one, 3,3-dimethyl-	3,3-二甲基双环[2.2.1]-2-庚酮	Ketone	酮	C9H14O	13211-15-9	camphor	-	-	-	-	-	-	-	-	-	-	-	-	-	-	-	-
GMW0285*227	3,4-Dimethyl-1,2-cyclopentadione	3,4-二甲基-1,2-环戊二酮	Ketone	酮	C7H10O2	13494-06-9	sweet, maple, caramel, sugar, fenugreek, licorice	0.017	5.37081	4.3101	5.38457	4.63568	4.88214	4.30252	5.80946	6.48685	6.22682	6.13898	6.27199	6.20881	5.96451	5.62541	5.6377
GMW0286*412	Benzaldehyde, 2-methoxy-	2-甲氧基苯甲醛	Aldehyde	醛	C8H8O2	135-02-4	sweet, powdery, hawthorn, guaiacol, vanilla, acetophenone, almond	0.174	0.137519	0.119618	0.112519	0.123167	0.142074	0.131392	0.158187	0.188296	0.178807	0.164111	0.188402	0.145979	0.185513	0.176836	0.176694
GMW0300	Benzenethiol, 2-methyl-	2-甲基苯硫酚	Alcohol	醇	C7H8S	137-06-4	meaty, sulfury, onion, garlic, eggy, rubbery	-	-	-	-	-	-	-	-	-	-	-	-	-	-	-	-
GMW0315	Pentanoic acid, propyl ester	戊酸丙酯	Ester	酯	C8H16O2	141-06-0	ethereal, fruity, pineapple, metallic, animalic	-	-	-	-	-	-	-	-	-	-	-	-	-	-	-	-
GMW0341	Bicyclo[3.1.1]heptane, 2,6,6-trimethyl-, (1.alpha.,2.beta.,5.alpha.)-	(1α,2β,5α)-2,6,6-三甲基双环[3.1.1]庚烷	Terpenoids	萜类	C10H18	6876-13-7	fresh, pine, balsamic, herbal	-	-	-	-	-	-	-	-	-	-	-	-	-	-	-	-
GMW0401*437	3-Hexen-1-ol	3-己烯-1-醇	Alcohol	醇	C6H12O	544-12-7	green, leafy	0.07	0.56803	0.523611	0.477534	0.521614	0.582014	0.574096	0.764791	0.706503	0.739912	0.781763	0.826573	0.756879	0.773976	0.730142	0.737147
GMW0404*095	Cyclohexanol, 5-methyl-2-(1-methylethyl)-, [1S-(1.alpha.,2.alpha.,5.beta.)]-	[1S-(1α,2α,5β)]-5-甲基-2-(1-甲基乙基)环己醇	Terpenoids	萜类	C10H20O	2216-52-6	menthol, minty, sweet	0.81	0.318545	0.221142	0.254502	0.252191	0.278862	0.242506	1.00329	0.976065	0.636463	0.682435	0.813594	0.732296	0.717327	0.670201	0.672402
KMW0035	Butanoic acid	丁酸	Acid	酸	C4H8O2	107-92-6	rancid, sour, stinky	2.4	0.00185694	0.00185542	0.00247296	0.00189467	0.00194484	0.00179643	0.00107845	0.000860899	0.000974537	0.000802715	0.000720059	0.000736704	0.00118448	0.00115061	0.00116559
KMW0036*185	3-Hexanone	3-己酮	Ketone	酮	C6H12O	589-38-8	sweet, fruity, waxy, rummy, grape	0.041	0.419869	0.49093	0.469719	0.420493	0.429211	0.393617	0.202735	0.196882	0.249627	0.24541	0.224895	0.223101	0.337094	0.327607	0.325101
KMW0060	Toluene	甲苯	Aromatics	芳烃	C7H8	108-88-3	sweet	0.527	0.00773926	0.00863486	0.0094408	0.00860543	0.00854513	0.010739	0.000547	0.00354989	0.00447591	0.00271491	0.00486932	0.00401778	0.0119913	0.0118722	0.0116799
KMW0062	Prenol	异戊烯醇	Alcohol	醇	C5H10O	556-82-1	fruity, green, lavender	0.25	0.15692	0.195781	0.175462	0.173566	0.20159	0.180452	0.0870113	0.0757703	0.0883737	0.0947266	0.0897734	0.0934479	0.166924	0.159157	0.158344
KMW0066	Hexanal	己醛	Aldehyde	醛	C6H12O	66-25-1	aldehyde, grassy, green, leafy, vinegar	0.005	307.138	366.549	361.388	336.194	384.698	344.407	188.843	189.56	186.635	205.164	206.636	197.18	325.866	313.048	313.432
KMW0075*435	2,3-Butanediol	2,3-丁二醇	Alcohol	醇	C4H10O2	513-85-9	buttery, creamy	10	0.117288	0.127707	0.119819	0.122093	0.13701	0.13373	0.0677242	0.0632653	0.0700475	0.072665	0.0755763	0.075315	0.113336	0.108299	0.106505
KMW0078	8-Nonen-2-one	8-壬烯-2-酮	Ketone	酮	C9H16O	5009-32-5	fruity, baked	-	-	-	-	-	-	-	-	-	-	-	-	-	-	-	-
KMW0079	Octane	辛烷	Hydrocarbons	烃类	C8H18	111-65-9	gasoline	8	0.000357341	0.000345228	0.000335583	0.000359192	0.000405086	0.000429582	0.000189283	0.000158383	0.000170289	0.0001894	0.000219446	0.000230437	0.00034912	0.000331604	0.000337713
KMW0088*005	2-Hexenal, (E)-	(E)-2-己烯醛	Aldehyde	醛	C6H10O	6728-26-3	green, grassy	0.0031	2797.86	2719.56	2615.67	2682.64	2961.11	2943.39	3760.79	3886.59	3694.91	3728.64	3962.92	3774.5	3833.9	3629.88	3673.27
KMW0094	Butanoic acid, 3-methyl-, ethyl ester	3-甲基丁酸乙酯	Ester	酯	C7H14O2	108-64-5	strawberry, candy, fruity	0.0001	129.265	122.652	117.308	123.401	139.049	136.625	180.939	189.338	188.185	179.791	200.033	177.484	185.628	176.423	177.401
KMW0095*005	2-Hexenal	2-己烯醛	Aldehyde	醛	C6H10O	505-57-7	sweet, almond, fruity, green, leafy, apple, plum, vegetable	0.017	471.625	444.624	424.44	450.132	494.566	519.3	665.356	694.972	660.997	662.866	714.551	669.387	680.544	644.961	652.716
KMW0097	2-Methyl-3-furanthiol	2-甲基-3-呋喃硫醇	Alcohol	醇	C5H6OS	28588-74-1	sulfury, meaty, fishy, metallic	160	0.00104559	0.000989259	0.000943926	0.000983292	0.00106682	0.00109716	0.00133922	0.00144096	0.00137029	0.00134735	0.00143887	0.00138487	0.00143614	0.00135673	0.00137276
KMW0098*186	3-Hexen-1-ol, (Z)-	(Z)-3-己烯醇	Alcohol	醇	C6H12O	928-96-1	fresh, green, grass, foliage, vegetable, herbal, oily	0.05	0.220472	0.209029	0.198037	0.207886	0.202789	0.255828	0.328141	0.331673	0.307075	0.329295	0.327321	0.341805	0.322549	0.306061	0.308493
KMW0112	o-Xylene	邻二甲苯	Aromatics	芳烃	C8H10	95-47-6	geranium	7	0.0021416	0.00301174	0.00260294	0.00262565	0.00297667	0.00304967	0.00261699	0.00300752	0.0030625	0.00310151	0.00311122	0.00327552	0.00403848	0.00389711	0.00391575
KMW0133*209	1-Hexanol, 4-methyl-	4-甲基-1-己醇	Alcohol	醇	C7H16O	818-49-5	sweaty	-	-	-	-	-	-	-	-	-	-	-	-	-	-	-	-
KMW0152	Butane, 1-isothiocyanato-	丁基异硫氰酸酯	Ester	酯	C5H9NS	592-82-5	sulfury, pungent, green	-	-	-	-	-	-	-	-	-	-	-	-	-	-	-	-
KMW0156*012	2-Heptenal, (Z)-	(Z)-2-庚烯醛	Aldehyde	醛	C7H12O	57266-86-1	-	0.013	5.65032	6.42285	7.05706	5.94345	6.10853	5.96128	4.57074	4.17489	4.18608	3.89267	4.86765	3.83449	6.21285	5.86232	5.9166
KMW0158	Benzaldehyde	苯甲醛	Aldehyde	醛	C7H6O	100-52-7	sweet, bitter, almond, cherry	0.35	10.8969	11.8254	13.2468	12.1559	13.7693	14.0673	8.48541	8.62071	8.5519	9.00541	9.01698	8.61321	11.4874	11.1233	11.2837
KMW0160	1-Propanol, 3-(methylthio)-	3-(甲硫基)-1-丙醇	Alcohol	醇	C4H10OS	505-10-2	cabbage, cooked potato, garlic	0.036	1.09576	1.0159	1.35326	1.18743	1.42347	1.34194	0.875166	0.896785	0.839967	0.908762	0.937736	0.833522	1.10494	1.02121	1.06588
KMW0164	Pentanoic acid, 4-methyl-, ethyl ester	戊酸-4-甲基乙酯	Ester	酯	C8H16O2	25415-67-2	fruity	0.006	3.3571	3.30596	2.97801	2.91248	2.845	2.72968	1.40461	1.23886	1.2191	1.22359	1.26639	1.05163	2.92357	2.77466	2.78166
KMW0169	3-Mercapto-3-methylbutanol	3-巯基-3-甲基丁醇	Alcohol	醇	C5H12OS	34300-94-2	roasted, spicy, sweet, vegetable	0.004	4.12543	5.48189	6.6013	5.51505	6.50109	6.31595	3.22881	3.22891	3.38152	3.56688	3.54227	3.51547	6.61531	6.26157	6.32783
KMW0170	1-Octen-3-one	1-辛烯-3-酮	Ketone	酮	C8H14O	4312-99-6	mushroom	5e-06	5194.87	6142.13	8168.96	6669.26	8126.06	7461.46	4463.92	4396.13	4184.51	4460.96	4664.55	4124.6	7220.58	6972.91	6911.66
KMW0175	Phenol	苯酚	Phenol	酚	C6H6O	108-95-2	phenol, medicinal	0.03	18.5048	19.887	20.0904	18.5659	19.0808	19.7547	21.0733	20.2305	19.4048	19.8194	20.732	19.4955	21.1334	20.2986	20.5494
KMW0176*228	5-Hepten-2-one, 6-methyl-	6-甲基-5-庚烯-2-酮	Ketone	酮	C8H14O	110-93-0	herbal, green, citrus, musty, lemon grass	0.05	0.0753516	0.119746	0.123696	0.0968072	0.101591	0.0886929	0.136778	0.155828	0.183839	0.158866	0.147654	0.163173	0.200102	0.189827	0.192671
KMW0178	Bicyclo[3.1.0]hexane, 4-methylene-1-(1-methylethyl)-	4-亚甲基-1-(1-甲基乙基)双环[3.1.0]己烷	Terpenoids	萜类	C10H16	3387-41-5	woody, terpene, citrus, pine, spice	0.98	0.00257602	0.00386235	0.00411518	0.00393361	0.00423254	0.00589516	0.00562245	0.00523928	0.000337651	0.0017451	0.00569428	0.00586567	0.00605001	0.00575863	0.00601971
KMW0181	2,3-Dehydro-1,8-cineole	2,3-脱氢-1,8-桉树脑	Terpenoids	萜类	C10H16O	92760-25-3	minty, lemon	-	-	-	-	-	-	-	-	-	-	-	-	-	-	-	-
KMW0202	3-Octanol	3-辛醇	Alcohol	醇	C8H18O	589-98-0	earthy, mushroom, herbal, melon, citrus, woody, spicy, minty	0.078	0.271051	0.333752	0.372321	0.347947	0.487366	0.363641	0.291218	0.299784	0.300118	0.32317	0.319815	0.301092	0.426442	0.415257	0.427954
KMW0207	2-Furanmethanethiol, 5-methyl-	5-甲基-2-呋喃甲硫醇	Alcohol	醇	C6H8OS	59303-05-8	sulfury, roasted, coffee	5e-05	202.109	219.037	228.106	206.68	216.775	217.829	1241.31	1056.15	1313.42	1281.6	1260.87	1238.47	992.505	969.675	977.158
KMW0208	Decane	癸烷	Hydrocarbons	烃类	C10H22	124-18-5	alkane	10	0.00430945	0.00557985	0.00563667	0.00507038	0.00531879	0.00579242	0.00283444	0.00314317	0.00314073	0.00302756	0.00301234	0.00294861	0.00512977	0.00493641	0.00491555
KMW0212	Benzeneacetaldehyde	苯乙醛	Aldehyde	醛	C8H8O	122-78-1	floral, honey, rose, cherry	0.0063	11.6841	1.36182	11.6515	6.42494	10.0801	1.35431	22.2473	20.9855	20.3969	20.3775	20.4527	18.7705	22.7809	22.0392	22.2733
KMW0219	1-Hexanol, 2-ethyl-	2-乙基己醇	Alcohol	醇	C8H18O	104-76-7	citrus, fresh, floral, oily, sweet	1.28	0.00724154	0.0103407	0.0106326	0.00988281	0.0113652	0.01237	0.0111513	0.0113004	0.0100332	0.011799	0.0103324	0.00955658	0.0111051	0.0106847	0.0108896
KMW0224	Benzene, (methoxymethyl)-	(甲氧基甲基)苯	Ether	醚	C8H10O	538-86-3	fruity, ethereal, ylang-ylang, green, floral, hyacinth	-	-	-	-	-	-	-	-	-	-	-	-	-	-	-	-
KMW0230*229	3-Octen-2-one	3-辛烯-2-酮	Ketone	酮	C8H14O	1669-44-9	earthy, spicy, herbal, sweet, mushroom, hay, blueberry	3e-05	190.71	2649.67	2463.62	2281.68	3549.82	3467.78	1083.92	964.907	968.046	1052.3	981.426	1004.79	3601.47	3461.28	3478.63
KMW0244	Pyrazine, 2-methyl-5-(1-methylethyl)-	5-异丙基-2-甲基吡嗪	Heterocyclic compound	杂环化合物	C8H12N2	13925-05-8	sweaty	-	-	-	-	-	-	-	-	-	-	-	-	-	-	-	-
KMW0247*257	.beta.-Phellandrene	β-水芹烯	Terpenoids	萜类	C10H16	555-10-2	terpenic, herbal	0.036	0.0289633	0.102041	0.0716895	0.0817129	0.122337	0.104764	0.14918	0.189058	0.173049	0.175254	0.18558	0.19997	0.129783	0.121149	0.125347
KMW0250	7-Octen-2-ol, 2,6-dimethyl-	2,6-二甲基-7-辛烯-2-醇	Terpenoids	萜类	C10H20O	18479-58-8	fresh, citrus, lime, floral, cologne, weedy	-	-	-	-	-	-	-	-	-	-	-	-	-	-	-	-
KMW0253*230	2-octenal	2-辛烯醛	Aldehyde	醛	C8H14O	2363-89-5	fatty, green, herbal	0.0002	595.286	515.539	610.861	545.134	585.389	546.506	904.541	862.967	835.076	879.594	891.632	815.704	745.437	710.198	711.229
KMW0258	Phenol, 2-methoxy-	愈创木酚	Phenol	酚	C7H8O2	90-05-1	nutty	0.0016	118.544	114.922	112.269	114.892	129.959	125.557	234.706	255.242	210.398	209.528	223.804	214.853	220.254	206.731	208.509
KMW0259	.gamma.-Terpinene	γ-松油烯	Terpenoids	萜类	C10H16	99-85-4	oily, smoky	2.1	0.000592911	0.000754831	0.000253579	0.000603341	0.000821296	0.000694472	0.00133289	0.00182128	0.00205761	0.00174324	0.00138306	0.00166408	0.00147571	0.00143732	0.00145679
KMW0260	2-Cyclopenten-1-one, 2-hydroxy-3,4-dimethyl-	2-羟基-3,4-二甲基-2-环戊烯-1-酮	Ketone	酮	C7H10O2	21835-00-7	caramel	0.02	0.55885	0.400253	0.448756	0.463261	0.498551	0.508462	0.688848	0.868865	0.794799	0.73605	0.650609	0.737486	0.768901	0.740713	0.739411
KMW0261*194	p-Cresol	对甲酚	Phenol	酚	C7H8O	106-44-5	phenol, narcissus, animalic, mimosa	0.00024	12.253	13.2793	13.8292	12.5302	13.1422	13.2061	132.574	126	130.567	123.385	133.744	122.723	61.2889	57.9731	58.1311
KMW0262	1-Nonen-3-one	1-壬烯-3-酮	Ketone	酮	C9H16O	24415-26-7	pungent, mushroom	1e-06	13471.9	10828.6	11442.9	11724.1	12328.2	13124.1	13646.8	17197.1	16224.9	15931.8	19233.4	15342.6	16698.6	15497	15617.2
KMW0264*022	Pyrazine, 3-ethyl-2,5-dimethyl-	3-乙基-2,5-二甲基吡嗪	Heterocyclic compound	杂环化合物	C8H12N2	13360-65-1	potato, cocoa, roasted, nutty	0.0086	3.25143	3.52376	3.66966	3.32496	3.48737	3.50432	34.0894	33.8929	32.6485	34.0944	34.8223	32.9539	16.0501	15.4377	15.4255
KMW0268*022	Pyrazine, 2-ethyl-3,5-dimethyl-	2-乙基-3,5-二甲基吡嗪	Heterocyclic compound	杂环化合物	C8H12N2	13925-07-0	burnt, almond, roasted, nutty, coffee	4e-05	192.623	208.757	217.4	196.98	206.601	207.605	1958.83	1996.77	1905.35	1984.39	1965.2	1898.04	947.537	915.904	913.846
KMW0273*027	Benzene, 1,2,4,5-tetramethyl-	1,2,4,5-四甲基苯	Aromatics	芳烃	C10H14	95-93-2	rancid, sweet	0.087	0.0205543	0.0179109	0.0214098	0.0205946	0.0216718	0.0255671	0.0681024	0.0729609	0.0760629	0.0734649	0.0540608	0.0695912	0.0516055	0.0475056	0.0476849
KMW0275*088	2-Furanmethanol, 5-ethenyltetrahydro-.alpha.,.alpha.,5-trimethyl-, cis-	顺式-α,α-5-三甲基-5-乙烯基四氢化呋喃-2-甲醇	Alcohol	醇	C10H18O2	5989-33-3	earthy, floral, sweet, woody	0.32	0.0426054	0.0457175	0.0494771	0.0456633	0.0489708	0.0526261	0.0753722	0.0759968	0.0722749	0.0708625	0.0755871	0.0698399	0.0670504	0.0642022	0.0643501
KMW0276	1-Octanol	1-辛醇	Alcohol	醇	C8H18O	111-87-5	intense citrus, rose	0.022	2.29373	2.23862	2.10116	2.0982	2.20051	2.13804	2.56694	2.72558	2.52391	2.4348	2.72208	2.46419	2.66132	2.53542	2.5408
KMW0280*139	3,5-Octadien-2-one	3,5-辛二烯-2-酮	Ketone	酮	C8H12O	38284-27-4	fruity, fatty, mushroom	-	-	-	-	-	-	-	-	-	-	-	-	-	-	-	-
KMW0282	Nonanal	壬醛	Aldehyde	醛	C9H18O	124-19-6	aldehyde, citrus, orange peel	0.001	80.4708	76.3772	79.7856	73.754	78.3938	70.954	70.9018	64.2485	62.2565	57.1246	59.3787	60.5278	79.539	75.9769	75.4599
KMW0283	Hexanoic acid, propyl ester	己酸丙酯	Ester	酯	C9H18O2	626-77-7	sweet, fruity, juicy, pineapple, green, tropical	-	-	-	-	-	-	-	-	-	-	-	-	-	-	-	-
KMW0284	Phenylethyl Alcohol	苯乙醇	Alcohol	醇	C8H10O	60-12-8	fruity, rose, sweet, apple	0.14	0.00413227	0.00447838	0.00466381	0.00422573	0.00443213	0.00445368	0.0201638	0.027415	0.0243485	0.0278501	0.0222653	0.0274888	0.022413	0.0210582	0.0209127
KMW0287	(Z,Z)-3,6-Nonadienal	(Z,Z)-3,6-壬二烯醛	Aldehyde	醛	C9H14O	21944-83-2	fatty, soapy, cucumber	5e-05	621.333	701.438	672.052	665.784	720.067	774.668	383.14	438.361	399.674	440.69	413.992	423.921	498.356	482.218	487.802
KMW0288	Heptanoic acid, ethyl ester	庚酸乙酯	Ester	酯	C9H18O2	106-30-9	fruity, pineapple, cognac, rummy, wine	0.002	3.99998	4.00316	3.9777	3.87094	4.08339	4.17571	7.601	7.79286	6.3924	6.51261	7.1138	6.81801	7.50429	7.14024	7.15402
KMW0306	Undecane	十一烷	Hydrocarbons	烃类	C11H24	1120-21-4	alkane	5.6	0.0008669	0.00099	0.000850736	0.000836143	0.000875507	0.000784018	0.00139859	0.00135994	0.00141776	0.0014508	0.00139904	0.00153445	0.00130057	0.00125747	0.00127288
KMW0312	Furan, 3-(4-methyl-3-pentenyl)-	紫苏烯	Terpenoids	萜类	C10H14O	539-52-6	woody	-	-	-	-	-	-	-	-	-	-	-	-	-	-	-	-
KMW0338*263	2-Nonenal, (E)-	(E)-2-壬烯醛	Aldehyde	醛	C9H16O	18829-56-6	fatty, green, cucumber, aldehydic, citrus	8e-05	2223.8	1722.5	2079.9	1915.5	2038.07	1949.48	5754.56	5607.73	3548.62	3997.79	4829.23	4298.39	4240.24	4051.35	4025.92
KMW0345*032	2,6-Nonadienal, (E,Z)-	(E,Z)-2,6-壬二烯醛	Aldehyde	醛	C9H14O	557-48-2	cucumber, green	1e-05	10587.2	7104.5	8563.9	8446.51	9220.2	8586.42	30546.7	28969	16931.8	19182	23679.3	21406.9	24441.4	23125.2	23308
KMW0351	Pyrazine, 2,3-diethyl-5-methyl-	2,3-二乙基-5-甲基吡嗪	Heterocyclic compound	杂环化合物	C9H14N2	18138-04-0	musty, nut skin, earthy, roasted, hazelnut, toasted, potato, dusty, foliage, vegetable	3.1e-05	102.942	111.564	116.183	105.27	110.412	110.949	1413.65	1420.72	1397.95	1575.65	1420.92	1383.8	507.93	500.134	488.379
KMW0355*443	trans,cis-2,6-Nonadien-1-ol	反式,顺式-2,6-壬二烯-1-醇	Alcohol	醇	C9H16O	28069-72-9	green, cucumber, oily, violet, leafy	0.001	277.081	199.7	238.374	224.961	237.33	222.069	754.077	773.952	517.669	576.149	694.871	621.78	512.133	488.759	486.943
KMW0370	2-Methylisoborneol	2-甲基异冰片	Terpenoids	萜类	C11H20O	2371-42-8	earthy, musty	0.00048	208.747	201.465	198.617	194.654	213.453	196.331	305.602	296.571	250.74	244.465	276.405	241.512	358.094	341.425	340.076
KMW0376	2-Nonanol	2-壬醇	Alcohol	醇	C9H20O	628-99-9	rose	0.058	0.186697	0.188791	0.18603	0.189664	0.220898	0.199609	0.22539	0.214708	0.18394	0.200219	0.209287	0.205894	0.295438	0.287205	0.284914
KMW0377*042	cis-3-Hexenyl-.alpha.-methylbutyrate	顺式-3-己烯基-α-甲基丁酸酯	Ester	酯	C11H20O2	53398-85-9	fresh, green, apple, sweet, fruity, pear	-	-	-	-	-	-	-	-	-	-	-	-	-	-	-	-
KMW0382	Phenol, 2-methyl-	2-甲基苯酚	Phenol	酚	C7H8O	95-48-7	phenol	0.0039	7.7395	8.15997	9.2882	7.94259	7.81799	8.65624	46.6198	50.1593	47.6922	51.4105	50.4819	48.2476	24.8743	23.6134	23.9291
KMW0383	2(5H)-Furanone, 5-ethyl-3-hydroxy-4-methyl-	5-乙基-3-羟基-4-甲基-2(5H)-呋喃酮	Ketone	酮	C7H10O3	698-10-2	sweet, fruity, caramel, maple, fenugreek, brown, sugar, nutty, chicory, praline, butterscotch	2e-06	28852.7	194201	185532	147526	211277	194836	297672	296875	256473	255742	275469	246154	326646	308499	310277
KMW0389*092	endo-Borneol	龙脑	Terpenoids	萜类	C10H18O	507-70-0	pine, woody, camphor, balsamic	0.18	0.0840903	0.0775645	0.0988138	0.0805239	0.0771942	0.0835293	3.46054	3.69039	3.52173	3.55682	3.6998	3.71484	0.107901	0.100964	0.101881
KMW0404	Naphthalene	萘	Aromatics	芳烃	C10H8	91-20-3	pungent, dry, tarry	0.05	0.764654	0.674139	0.709557	0.666409	0.604303	0.73119	0.985027	1.14266	0.827721	0.906628	0.932466	0.796326	1.21729	1.19768	1.16944
KMW0406	Dodecane	十二烷	Hydrocarbons	烃类	C12H26	112-40-3	alkane	10	0.016457	0.0125514	0.0136109	0.0140111	0.0162125	0.0143209	0.0221598	0.0260283	0.0250466	0.0248416	0.0239357	0.0263729	0.0268762	0.0254507	0.0255622
KMW0421	Methyl salicylate	水杨酸甲酯	Ester	酯	C8H8O3	119-36-8	caramel, pepperminty	0.04	0.737498	0.655708	0.120512	0.54596	0.743142	0.682145	1.15213	1.13989	0.990414	0.981056	0.972246	0.93123	1.29653	1.22054	1.23309
KMW0427	3-Mercaptohexyl acetate	3-巯基乙酸酯	Ester	酯	C8H16O2S	136954-20-6	sulfury, grapefruit, fruity	2e-05	64.1568	55.2804	47.5338	55.7411	73.6803	47.8593	128.804	97.1855	129.024	111.57	84.9654	100.943	133.582	128.214	123.78
KMW0429*337	Isobornyl formate	甲酸异冰片酯	Ester	酯	C11H18O2	1200-67-5	camphor, musty, medicinal, woody	-	-	-	-	-	-	-	-	-	-	-	-	-	-	-	-
KMW0430*116	Citronellol	香茅醇	Terpenoids	萜类	C10H20O	106-22-9	floral, rose, lime	0.04	2.14992	1.92582	1.84903	1.94276	2.20685	2.02081	3.91623	3.92344	3.27729	3.23897	3.58755	3.15736	4.07654	3.8256	3.8662
KMW0431	5H-5-Methyl-6,7-dihydrocyclopentapyrazine	5H-5-甲基-6,7-二氢环戊吡嗪	Heterocyclic compound	杂环化合物	C8H10N2	23747-48-0	roasted, nutty	0.05	0.194453	0.117603	0.064862	0.138486	0.153892	0.185303	0.622606	0.71591	0.625214	0.599653	0.679086	0.677699	0.522866	0.488468	0.493426
KMW0432	Neral	(Z)-3,7-二甲基-2,6-辛二醛	Terpenoids	萜类	C10H16O	106-26-3	sweet, citral, lemon, peel	1	2.25273	2.11349	2.07069	2.11131	2.37638	2.23086	3.81758	3.87076	3.29405	3.28569	3.58866	3.16372	3.92335	3.69034	3.73201
KMW0439*285	2,6-Octadien-1-ol, 3,7-dimethyl-, (Z)-	橙花醇	Terpenoids	萜类	C10H18O	106-25-2	lemon, fresh	0.049	2.32004	2.14284	2.09253	2.15354	2.46241	2.24327	4.21645	4.39649	3.69679	3.61101	4.16766	3.45327	4.25461	3.99826	4.04309
KMW0441	Benzeneacetic acid, ethyl ester	苯乙酸乙酯	Ester	酯	C10H12O2	101-97-3	minty	0.1	0.119665	0.103401	0.0951126	0.109137	0.134155	0.117177	0.20274	0.193938	0.171294	0.175824	0.190791	0.160757	0.213023	0.201597	0.200974
KMW0442	3-Phenylpropanol	3-苯基丙醇	Alcohol	醇	C9H12O	122-97-4	sweet, spicy, cinnamyl, mignonette, hyacinth, balsamic	0.42	0.0105355	0.00893853	0.00699262	0.00882605	0.0107737	0.00863152	0.0175356	0.0176088	0.0145647	0.01612	0.0151001	0.0133409	0.0175513	0.0166897	0.0168918
KMW0444*279	Carvone	香芹酮	Terpenoids	萜类	C10H14O	99-49-0	minty, licorice	0.067	0.97399	0.898854	0.90867	0.918465	1.08437	0.938326	1.74738	1.81067	1.49675	1.54804	1.65689	1.46461	1.76666	1.66148	1.67945
KMW0447*285	3,6-Octadien-1-ol, 3,7-dimethyl-, (Z)-	异香叶醇	Terpenoids	萜类	C10H18O	5944-20-7	-	-	-	-	-	-	-	-	-	-	-	-	-	-	-	-	-
KMW0449*337	Bicyclo[2.2.1]heptan-2-ol, 1,7,7-trimethyl-, formate, endo-	甲酸异冰片酯	Ester	酯	C11H18O2	7492-41-3	green, earthy, herbal, balsamic, pine	-	-	-	-	-	-	-	-	-	-	-	-	-	-	-	-
KMW0451	5-Thiazoleethanol, 4-methyl-	4-甲基-5-噻唑醇	Heterocyclic compound	杂环化合物	C6H9NOS	137-00-8	fatty, cooked, beefy, juice	0.1	0.392583	0.290416	0.269193	0.310729	0.369115	0.296962	0.435251	0.51895	0.49325	0.468024	0.481528	0.501667	0.523743	0.505865	0.502454
KMW0454	1-Cyclohexene-1-carboxaldehyde, 4-(1-methylethenyl)-	4-(1-甲基乙烯基)-1-环己烯-1-甲醛	Aldehyde	醛	C10H14O	2111-75-3	fresh, green, herbal, grassy, sweet, minty, cumin	0.03	0.222971	0.164286	0.151788	0.171661	0.195864	0.157247	0.283839	0.317402	0.294437	0.273352	0.285473	0.296447	0.319957	0.308481	0.307986
KMW0456	1-Decanol	1-癸醇	Alcohol	醇	C10H22O	112-30-1	fatty, waxy, floral, orange, sweet, watery	0.023	1.03613	0.802726	0.777246	0.877698	1.09701	0.86322	1.19651	1.39437	1.3614	1.20161	1.14087	1.42251	1.41854	1.33925	1.35164
KMW0459*283	2,6-Octadienal, 3,7-dimethyl-, (E)-	(E)-3,7-二甲基-2,6-辛二醛	Terpenoids	萜类	C10H16O	141-27-5	citrus, lemon	0.028	0.0718091	0.0817017	0.0428035	0.0622437	0.0637409	0.0625897	0.0952827	0.139955	0.126794	0.0822185	0.0920811	0.117103	0.114708	0.109466	0.109493
KMW0460*285	Geraniol	香叶醇	Terpenoids	萜类	C10H18O	106-24-1	sweet, floral, fruity, rose, waxy, citrus	0.0066	21.6301	20.5308	20.0397	20.3987	22.9177	21.591	33.6353	34.7089	30.1136	30.5612	32.7566	28.7902	35.0699	33.3978	33.5441
KMW0464	Octanoic acid	辛酸	Acid	酸	C8H16O2	124-07-2	rancid, cheese, fatty, acid, sweaty	1.9	0.0658656	0.0438031	0.0492843	0.050656	0.05381	0.0512273	0.21133	0.208153	0.136569	0.154009	0.176363	0.159635	0.153278	0.14365	0.143827
KMW0481	Acetic acid, nonyl ester	乙酸壬酯	Ester	酯	C11H22O2	143-13-5	waxy, clean, green, tropical, fruity	0.6	0.000602279	0.000825459	0.000646743	0.000705432	0.000683775	0.000885056	0.00192959	0.00127004	0.00251853	0.00143462	0.00195401	0.00207469	0.00274387	0.00261874	0.0026199
KMW0488	Tridecane	十三烷	Hydrocarbons	烃类	C13H28	629-50-5	alkane	0.042	0.213013	0.113302	0.155049	0.164684	0.198	0.177307	0.46288	0.577231	0.496682	0.499335	0.477085	0.513264	0.565411	0.524722	0.528617
KMW0490	trans-3-Methyl-4-octanolide	反式-3-甲基-4-辛内酯	Ester	酯	C9H16O2	39638-67-0	coconut, flowery	0.122	0.0780385	0.0565566	0.0551487	0.0634641	0.0736992	0.0669278	0.101144	0.117965	0.110323	0.101079	0.100128	0.117786	0.125541	0.117375	0.118571
KMW0492	2(3H)-Furanone, 5-ethyldihydro-	5-乙基二氢-2(3H)-呋喃酮	Ester	酯	C6H10O2	695-06-7	sweet, caramel	0.26	0.116401	0.118439	0.0970857	0.104937	0.113355	0.102921	0.0885548	0.0959139	0.0989893	0.095343	0.0938116	0.0922625	0.118661	0.114772	0.114526
KMW0494	Decanoic acid, methyl ester	癸酸甲酯	Ester	酯	C11H22O2	110-42-9	oily, wine, fruity, floral	0.0043	5.02278	3.42779	3.71776	4.14709	4.90039	4.54475	7.85995	9.12377	8.97703	8.94481	8.30138	9.32578	9.55577	8.96162	8.98565
KMW0498	4-Oxodecanal	4-氧化癸醛	Aldehyde	醛	C10H18O2	43160-78-7	fatty	0.012	5.6605	3.79846	4.38574	4.74709	5.64556	5.27178	10.7656	12.3761	11.7198	11.3633	10.7733	12.3303	12.741	12.0127	11.9903
KMW0509	Cyclohexene, 4-ethenyl-4-methyl-3-(1-methylethenyl)-1-(1-methylethyl)-, (3R-trans)-	δ-榄香烯	Terpenoids	萜类	C15H24	20307-84-0	sweet, herbal, woody	-	-	-	-	-	-	-	-	-	-	-	-	-	-	-	-
KMW0517*053	2-Undecenal, E-	E-2-十一烯醛	Aldehyde	醛	C11H20O	53448-07-0	fresh, fruity, citrus, orange, peel	0.00078	1.26792	1.71582	0.834042	0.979322	0.158522	1.23722	3.64776	4.85135	3.06174	3.62605	3.57098	5.69048	5.47301	5.21493	5.16505
KMW0523	1-Undecanol	1-十一醇	Alcohol	醇	C11H24O	112-42-5	fresh, waxy, rose, soapy, clean, cloth, floral, citrus	0.05	0.0265224	0.0287439	0.029934	0.0271223	0.028447	0.0285854	0.336876	0.279978	0.228315	0.226655	0.131989	0.22866	0.231837	0.212941	0.21232
KMW0534	Butyl caprylate	辛酸丁酯	Ester	酯	C12H24O2	589-75-3	buttery, ether, herbal, dank	-	-	-	-	-	-	-	-	-	-	-	-	-	-	-	-
KMW0539	2(5H)-Furanone, 5-ethyl-	5-乙基-2(5H)-呋喃酮	Ketone	酮	C6H8O2	2407-43-4	spice	0.0097	115.819	114.392	112.58	105.629	105.366	104.654	54.8374	57.0675	54.6758	54.5229	59.5964	51.3129	108.879	104.898	105.123
KMW0546	Acetic acid, decyl ester	乙酸癸酯	Ester	酯	C12H24O2	112-17-4	waxy, clean, fresh, laundered cloth, cloth, citrus, soapy	0.235	0.768159	0.567888	0.586338	0.632287	0.701653	0.674117	1.66135	1.80875	1.6144	1.52745	1.37412	1.64522	1.93608	1.81375	1.82518
KMW0561	2(3H)-Furanone, 5-hexyldihydro-	5-己基二氢-2(3H)-呋喃酮	Ester	酯	C10H18O2	706-14-9	fresh, oily, waxy, peach, coconut, buttery, sweet	0.0011	5.99665	4.02926	5.31882	5.18543	6.08405	5.61789	26.6054	27.5826	16.8347	17.2796	18.808	20.6971	23.0704	22.1469	22.4309
KMW0563*085	5,9-Undecadien-2-one, 6,10-dimethyl-, (E)-	香叶基丙酮	Ketone	酮	C13H22O	3796-70-1	fresh, green, fruity, waxy, rose, woody, magnolia, tropical	0.01	0.056245	0.0609559	0.0634798	0.057517	0.0603264	0.0606198	0.426459	0.406411	0.263561	0.321083	0.309279	0.294274	0.311015	0.305777	0.303753
KMW0568	2H-Pyran-2-one, tetrahydro-6-pentyl-	δ-癸内酯	Ester	酯	C10H18O2	705-86-2	creamy, coconut, fruity	0.066	0.0645863	0.056238	0.0600292	0.0594133	0.0577899	0.0712356	0.165203	0.195096	0.146987	0.153086	0.135769	0.158041	0.163815	0.156455	0.158772
KMW0571	Butyl caprate	癸酸丁酯	Ester	酯	C14H28O2	30673-36-0	whiskey	-	-	-	-	-	-	-	-	-	-	-	-	-	-	-	-
KMW0577	2H-Pyran-2-one, 5,6-dihydro-6-pentyl-	5,6-二氢-6-戊基-2H-吡喃-2-酮	Ketone	酮	C10H16O2	54814-64-1	peach	1.1	0.00243926	0.00169818	0.00138145	0.00189729	0.00202313	0.00227373	0.004327	0.00437952	0.00369395	0.00408888	0.00355381	0.00380858	0.00383121	0.00360748	0.00370849
KMW0580	2,4-Decadienoic acid, ethyl ester, (E,Z)-	(E,Z)-2,4-癸二烯酸乙酯	Ester	酯	C12H20O2	3025-30-7	green, waxy, pear, apple, sweet, fruity, tropical	0.1	0.0881972	0.0548928	0.0642944	0.0672746	0.0751186	0.0675046	0.320682	0.329786	0.193125	0.219191	0.234672	0.252011	0.295589	0.285465	0.288916
KMW0585	Citronellyl isobutyrate	异丁酸香茅酯	Ester	酯	C14H26O2	97-89-2	sweet, fruity, floral, geranium, tropical	-	-	-	-	-	-	-	-	-	-	-	-	-	-	-	-
KMW0595*084	1,3-Cyclohexadiene, 5-(1,5-dimethyl-4-hexenyl)-2-methyl-, [S-(R*,S*)]-	姜烯	Terpenoids	萜类	C15H24	495-60-3	spice, fresh, sharp	-	-	-	-	-	-	-	-	-	-	-	-	-	-	-	-
KMW0602	Pentadecane	十五烷	Hydrocarbons	烃类	C15H32	629-62-9	waxy	13000	7.489222458989232e-07	4.3330426881871687e-07	6.398030144936393e-07	6.102333495216129e-07	6.026318764485778e-07	7.567393671615419e-07	2.048711295176105e-06	2.176507093700442e-06	1.700621443026817e-06	1.771053230140052e-06	1.5869965995581368e-06	1.7520081285788271e-06	2.019782379141993e-06	1.9376079556762377e-06	1.9601304017677622e-06
KMW0604	(1S,2E,6E,10R)-3,7,11,11-Tetramethylbicyclo[8.1.0]undeca-2,6-diene	(1S,2E,6E,10R)-3,7,11,11-四甲基双环[8.1.0]十一-2,6-二烯	Terpenoids	萜类	C15H24	24703-35-3	green, woody, weedy	-	-	-	-	-	-	-	-	-	-	-	-	-	-	-	-
KMW0615	2(3H)-Furanone, 5-butyldihydro-4-methyl-, cis-	顺式-5-丁基二氢-4-甲基-2(3H)-呋喃酮	Ketone	酮	C9H16O2	55013-32-6	sweet, spicy, coconut, vanilla	0.035	0.164277	0.100197	0.0943681	0.123327	0.128531	0.152467	0.313574	0.354762	0.313415	0.295347	0.277429	0.311773	0.384998	0.361989	0.360064
KMW0619	Butanoic acid, 3,7-dimethyl-2,6-octadienyl ester, (E)-	(E)-丁酸-3,7-二甲基-2,6-辛二烯酯	Ester	酯	C14H24O2	106-29-6	sweet, fruity, rose, waxy, raspberry, tropical	-	-	-	-	-	-	-	-	-	-	-	-	-	-	-	-
KMW0620	Benzene, 1-(1,5-dimethyl-4-hexenyl)-4-methyl-	1-(1,5-二甲基-4-己烯基)-4-甲基苯	Terpenoids	萜类	C15H22	644-30-4	herbal	-	-	-	-	-	-	-	-	-	-	-	-	-	-	-	-
KMW0622	Cyclohexene, 3-(1,5-dimethyl-4-hexenyl)-6-methylene-, [S-(R*,S*)]-	β-倍半水芹烯	Terpenoids	萜类	C15H24	20307-83-9	herbal, fruity, woody	-	-	-	-	-	-	-	-	-	-	-	-	-	-	-	-
KMW0629	1-Dodecanol	月桂醇	Alcohol	醇	C12H26O	112-53-8	earthy, soapy, waxy, fatty, honey, coconut	1	0.0246449	0.0145675	0.0190631	0.0192427	0.0219944	0.0200039	0.100411	0.101228	0.0576655	0.061524	0.0695114	0.0760504	0.0894992	0.0849754	0.086457
KMW0639	3-Buten-2-one, 4-(2,2,6-trimethyl-7-oxabicyclo[4.1.0]hept-1-yl)-	4-[2,2,6-三甲基-7-氧杂二环[4.1.0]庚-1-基]-3-丁烯-2-酮	Terpenoids	萜类	C13H20O2	23267-57-4	fruity, sweet, berry, woody, violet, orris, powdery	0.1	0.171927	0.105714	0.14557	0.144656	0.174746	0.156801	0.696635	0.708318	0.406657	0.443599	0.485563	0.543775	0.630613	0.613298	0.620083
KMW0642	Hexadecane	十六烷	Hydrocarbons	烃类	C16H34	544-76-3	alkane	0.5	0.00287167	0.00124035	0.00157333	0.0017889	0.00129368	0.00220598	0.0139267	0.0138672	0.00756953	0.00707401	0.0073819	0.00827097	0.0100811	0.010042	0.0103694
KMW0674	trans-2-Dodecen-1-ol	反式-2-十二烯-1-醇	Alcohol	醇	C12H24O	69064-37-5	oily, fatty	-	-	-	-	-	-	-	-	-	-	-	-	-	-	-	-
KMW0703*149	Phenol, 4-ethyl-	4-乙基苯酚	Phenol	酚	C8H10O	123-07-9	phenol, leathery	0.1	0.0283977	0.0266565	0.0273401	0.0244732	0.0229665	0.0222701	0.0484459	0.0476284	0.04494	0.0623257	0.0473397	0.0516751	0.0772106	0.073075	0.0742215
KMW0729	5-Hydroxymethylfurfural	5-羟甲基糠醛	Aldehyde	醛	C6H6O3	67-47-0	fatty, buttery, musty, waxy, caramel	1000	9.405425919158595e-06	1.0627819958615083e-05	1.156551454671658e-05	1.088759993134142e-05	1.2126336987105952e-05	1.337522456122161e-05	3.110025997468686e-05	2.9016139757193263e-05	2.8158547667995827e-05	2.889881406411228e-05	3.0388156426195616e-05	2.858566480475379e-05	2.068848023402494e-05	1.9941946331562315e-05	2.0191066840582775e-05
NMW0005*120	3-Cyclohexen-1-ol, 4-methyl-1-(1-methylethyl)-, (R)-	(R)-4-甲基-1-(1-甲基乙基)-3-环己烯-1-醇	Terpenoids	萜类	C10H18O	20126-76-5	-	1.19	0.00505937	0.00453105	0.00508854	0.00469266	0.00548359	0.00435585	0.00671221	0.00817719	0.00688613	0.00680815	0.00705016	0.00682001	0.00845816	0.00806402	0.00810049
NMW0007*140	2,4-Cycloheptadien-1-one, 2,6,6-trimethyl-	2,6,6-三甲基-2,4-环庚二烯-1-酮	Terpenoids	萜类	C10H14O	503-93-5	minty	-	-	-	-	-	-	-	-	-	-	-	-	-	-	-	-
NMW0021	2-Pyridinemethanamine	2-吡啶甲胺	Heterocyclic compound	杂环化合物	C6H8N2	3731-51-9	-	-	-	-	-	-	-	-	-	-	-	-	-	-	-	-	-
NMW0022	Benzenemethanol, .alpha.-methyl-	α-甲基苯甲醇	Alcohol	醇	C8H10O	98-85-1	fresh, sweet, gardenia, hyacinth	0.479	0.052541	0.0591665	0.0644646	0.0554281	0.0527062	0.0619656	0.259124	0.258104	0.23926	0.257839	0.253617	0.251817	0.135262	0.129734	0.131306
NMW0023*217	Benzaldehyde, 2-methyl-	2-甲基苯甲醛	Aldehyde	醛	C8H8O	529-20-4	mild floral, sweet	0.0096	7.30682	5.9988	7.03974	6.40575	6.46808	6.68781	4.21586	4.54033	4.10851	4.394	4.38057	3.97473	6.28903	6.27353	6.31644
NMW0025	Acetic acid, phenyl ester	醋酸苯酯	Ester	酯	C8H8O2	122-79-2	phenol, medicinal, animalic, resinous, castoreum, woody, smoky, burnt	0.2	0.0974803	0.0916262	0.103595	0.0915909	0.0894886	0.0973192	0.120613	0.122664	0.107583	0.120066	0.119866	0.129979	0.113564	0.108474	0.106302
NMW0026	1,4-Dithiane	1,4-二噻烷	Heterocyclic compound	杂环化合物	C4H8S2	505-29-3	sulfury, solvent, garlic, onion, pyridine	0.05	5.85313	6.84374	7.32318	6.5654	7.25519	7.19856	5.27992	5.25812	5.00506	5.29698	5.37435	5.02694	6.70028	6.4359	6.50646
NMW0028	2-Pyridinecarbonitrile	2-吡啶甲腈	Heterocyclic compound	杂环化合物	C6H4N2	100-70-9	-	-	-	-	-	-	-	-	-	-	-	-	-	-	-	-	-
NMW0031	Hygrine	古豆碱	Heterocyclic compound	杂环化合物	C8H15NO	496-49-1	-	-	-	-	-	-	-	-	-	-	-	-	-	-	-	-	-
NMW0033	2(1H)-Pyridinone	2(1H)-吡啶酮	Ketone	酮	C5H5NO	142-08-5	-	-	-	-	-	-	-	-	-	-	-	-	-	-	-	-	-
NMW0035	Benzenamine, N,N-dimethyl-	N，N-二甲基苯胺	Amine	胺	C8H11N	121-69-7	-	0.012	0.43805	0.523794	0.570513	0.510851	0.678261	0.467838	0.58117	0.849148	0.781605	0.656411	0.881414	0.931306	0.75143	0.710471	0.723424
NMW0036	2-Pyrrolidinone, 1-ethenyl-	1-乙烯基-2-吡咯烷酮	Ketone	酮	C6H9NO	88-12-0	-	-	-	-	-	-	-	-	-	-	-	-	-	-	-	-	-
NMW0042	Valproic Acid	2-丙基戊酸	Acid	酸	C8H16O2	99-66-1	-	-	-	-	-	-	-	-	-	-	-	-	-	-	-	-	-
NMW0053	2-Phenylpropenal	2-苯基丙烯醛	Aldehyde	醛	C9H8O	4432-63-7	-	-	-	-	-	-	-	-	-	-	-	-	-	-	-	-	-
NMW0054	Propanoic acid, 3-(methylthio)-	3-(甲硫基)丙酸	Acid	酸	C4H8O2S	646-01-5	sweet, sulfury	0.05	0.0605829	0.0701595	0.0642852	0.0685738	0.0843264	0.0789842	0.116735	0.134108	0.104801	0.0937822	0.111808	0.109548	0.119304	0.111941	0.11456
NMW0055	6-Octenal, 3,7-dimethyl-, (R)-	(R)-3,7-二甲基-6-辛烯醛	Terpenoids	萜类	C10H18O	2385-77-5	fresh, herbal, citrus	0.03	1.18209	0.771637	0.496409	0.860019	1.05106	0.958662	4.46912	4.29608	2.38284	2.71087	3.44329	3.16573	3.37884	3.20367	3.20737
NMW0062*112	Cyclohexanone, 5-methyl-2-(1-methylethyl)-, cis-	顺式-5-甲基-2-(1-甲基乙基)环己酮	Terpenoids	萜类	C10H18O	491-07-6	minty, cool, pepperminty, sweet	-	-	-	-	-	-	-	-	-	-	-	-	-	-	-	-
NMW0066*034	Benzenamine, 2,4-dimethyl-	2,4-二甲基苯胺	Amine	胺	C8H11N	95-68-1	-	-	-	-	-	-	-	-	-	-	-	-	-	-	-	-	-
NMW0072	Cyclohexanol, 2-methyl-5-(1-methylethenyl)-, (1.alpha.,2.beta.,5.alpha.)-	(1α，2β，5α)-2-甲基-5-(1-甲基乙烯基)环己醇	Terpenoids	萜类	C10H18O	38049-26-2	-	-	-	-	-	-	-	-	-	-	-	-	-	-	-	-	-
NMW0077	Ethyl maltol	乙基麦芽酚	Phenol	酚	C7H8O3	4940-11-8	sweet, caramel, jammy, strawberry, cotton, candy	0.044	31.0505	29.1525	28.7228	28.6415	31.7373	29.1538	45.5842	48.7943	41.7839	39.7534	44.4627	38.3103	49.193	46.3653	46.6936
NMW0088	2-Ethylhexyl acrylate	2-丙烯酸乙基己酯	Ester	酯	C11H20O2	103-11-7	-	0.55	0.0173588	0.0191778	0.0149767	0.0150553	0.0152694	0.0118075	0.00736451	0.00945545	0.00695696	0.0104023	0.00819117	0.00878638	0.0123879	0.012132	0.012307
NMW0092	Cyclohexanol, 2-methyl-5-(1-methylethenyl)-, (1.alpha.,2.alpha.,5.beta.)-	(+)-新二氢香芹酚	Terpenoids	萜类	C10H18O	18675-33-7	-	-	-	-	-	-	-	-	-	-	-	-	-	-	-	-	-
NMW0097*117	8-Azabicyclo[3.2.1]octan-3-ol, 8-methyl-, exo-	exo-8-甲基-8-氮杂双环[3.2.1]-3-辛烷醇	Alcohol	醇	C8H15NO	135-97-7	-	-	-	-	-	-	-	-	-	-	-	-	-	-	-	-	-
NMW0101	Ascaridole	阿斯利多	Terpenoids	萜类	C10H16O2	512-85-6	-	-	-	-	-	-	-	-	-	-	-	-	-	-	-	-	-
NMW0102	Guvacoline	番石榴碱	Heterocyclic compound	杂环化合物	C7H11NO2	495-19-2	-	-	-	-	-	-	-	-	-	-	-	-	-	-	-	-	-
NMW0122*338	Geranyl formate	甲酸香叶酯	Ester	酯	C11H18O2	105-86-2	fresh, rose, neroli, tea, rose, green	0.2	0.00795907	0.0013942	0.0073581	0.00657772	0.00897546	0.00978637	0.01033	0.01515	0.0113728	0.0204793	0.0138288	0.0154299	0.0154633	0.0147781	0.0146109
NMW0123*420	p-Menthane-3,8-diol, cis-1,3,trans-1,4-	反式-对薄荷烷-3,8-二醇	Terpenoids	萜类	C10H20O2	3564-98-5	herbal, eucalyptus, minty	-	-	-	-	-	-	-	-	-	-	-	-	-	-	-	-
NMW0124	2-Cyclohexen-1-one, 2-hydroxy-3-methyl-6-(1-methylethyl)-	2-羟基-3-甲基-6-(1-甲基乙基)-2-环己烯-1-酮	Terpenoids	萜类	C10H16O2	490-03-9	minty, buchu, leafy, black currant, bud, phenol, corn mint, menthol, herbal, woody	-	-	-	-	-	-	-	-	-	-	-	-	-	-	-	-
NMW0127	6-Octenoic acid, 3,7-dimethyl-	3,7-二甲基-6-辛烯酸	Acid	酸	C10H18O2	502-47-6	green, grassy, smoky, fatty, floral	-	-	-	-	-	-	-	-	-	-	-	-	-	-	-	-
NMW0133	1-Methyl-2,4,5-trioxoimidazolidine	1-甲基-2,4,5-三氧代咪唑啉	Heterocyclic compound	杂环化合物	C4H4N2O3	3659-97-0	-	-	-	-	-	-	-	-	-	-	-	-	-	-	-	-	-
NMW0141*052	2,7-Octadiene-1,6-diol, 2,6-dimethyl-, (E)-	(E)-2,6-二甲基-2,7-辛二烯-1,6-二醇	Terpenoids	萜类	C10H18O2	75991-61-6	-	-	-	-	-	-	-	-	-	-	-	-	-	-	-	-	-
NMW0144*311	Neric acid	(2Z)-3,7-二甲基-2,6-辛二烯酸	Terpenoids	萜类	C10H16O2	4613-38-1	-	-	-	-	-	-	-	-	-	-	-	-	-	-	-	-	-
NMW0149*311	Geranic acid	香叶酸	Terpenoids	萜类	C10H16O2	459-80-3	green	-	-	-	-	-	-	-	-	-	-	-	-	-	-	-	-
NMW0200*147	1,6,10-Dodecatriene, 7,11-dimethyl-3-methylene-	7,11-二甲基-3-亚甲基-1,6,10-十二碳三烯	Terpenoids	萜类	C15H24	77129-48-7	-	0.087	0.0230158	0.0208646	0.0246949	0.021172	0.0224586	0.01936	0.0282527	0.0340155	0.0250328	0.0300163	0.0251269	0.0227511	0.0367594	0.0350959	0.0351943
NMW0208	9-Oxononanoic acid	9-氧代壬酸	Acid	酸	C9H16O3	2553-17-5	-	-	-	-	-	-	-	-	-	-	-	-	-	-	-	-	-
NMW0210	Furo[3,4-c]pyridin-1(3H)-one, 7-hydroxy-6-methyl-	7-羟基-6-甲基-呋喃[3,4-c]吡啶-1(3H)-酮	Ketone	酮	C8H7NO3	4753-19-9	-	-	-	-	-	-	-	-	-	-	-	-	-	-	-	-	-
NMW0211	1-Cyclohexene-1-carboxylic acid, 4-(1-methylethenyl)-	紫苏酸	Terpenoids	萜类	C10H14O2	7694-45-3	-	-	-	-	-	-	-	-	-	-	-	-	-	-	-	-	-
NMW0212	2H-Indol-2-one, 1,3-dihydro-	1,3-二氢-2H-吲哚-2-酮	Ketone	酮	C8H7NO	59-48-3	-	-	-	-	-	-	-	-	-	-	-	-	-	-	-	-	-
NMW0213	Nicotyrine	二烯烟碱	Heterocyclic compound	杂环化合物	C10H10N2	487-19-4	-	-	-	-	-	-	-	-	-	-	-	-	-	-	-	-	-
NMW0215	N,N-Dimethyl-1,2,3-trithian-5-amine	N,N-二甲基-1,2,3-三硫-5-胺	Amine	胺	C5H11NS3	31895-21-3	-	-	-	-	-	-	-	-	-	-	-	-	-	-	-	-	-
NMW0216	Benzaldehyde, 3,4-dimethoxy-	3,4-二甲氧基苯甲醛	Aldehyde	醛	C9H10O3	120-14-9	sweet, woody, vanilla	-	-	-	-	-	-	-	-	-	-	-	-	-	-	-	-
NMW0228	2,4,6-Cycloheptatrien-1-one, 2-hydroxy-4-(1-methylethyl)-	2-羟基-4-(1-甲基乙基)-2,4,6-环庚三烯-1-酮	Terpenoids	萜类	C10H12O2	499-44-5	phenol, woody, moss	-	-	-	-	-	-	-	-	-	-	-	-	-	-	-	-
NMW0234	Patulin	棒曲霉素	Heterocyclic compound	杂环化合物	C7H6O4	149-29-1	-	-	-	-	-	-	-	-	-	-	-	-	-	-	-	-	-
NMW0235	1-Naphthalenecarboxaldehyde	1-萘甲醛	Aldehyde	醛	C11H8O	66-77-3	-	3.6	0.000362843	0.000393234	0.000409515	0.000371049	0.000389173	0.000391065	0.0027325	0.00325398	0.00188675	0.00175752	0.00195106	0.00216559	0.00220015	0.002119	0.00217099
NMW0296	Apiol	洋芹脑	Heterocyclic compound	杂环化合物	C12H14O4	523-80-8	parsley, faint	610	1.3684019099658292e-05	1.0029702380935174e-05	9.78705573008368e-06	1.0098618489404484e-05	9.792046634603186e-06	9.23067300348555e-06	1.0288651299544472e-05	1.453113410491999e-05	1.4056178930118552e-05	1.0842893230768094e-05	1.1171969113262658e-05	1.1386018826780428e-05	1.4805158991252634e-05	1.4607466511057575e-05	1.4841326361567993e-05
NMW0750	Paraldehyde	三聚乙醛	Aldehyde	醛	C6H12O3	123-63-7	sweet, aromatic	0.02	50.8365	52.7907	51.2643	49.2424	52.113	50.882	52.0657	54.3754	51.7211	50.2399	54.0999	50.5635	53	50.6562	51.126
NMW0754	Acetylacetone	乙酰丙酮	Ketone	酮	C5H8O2	123-54-6	-	0.04	0.380119	0.318414	0.384571	0.342241	0.371948	0.334654	0.172076	0.172297	0.170402	0.153368	0.182914	0.178715	0.303059	0.298673	0.295004
NMW0790	2H-Pyran-2-one, tetrahydro-	四氢-2H-吡喃-2-酮	Ketone	酮	C5H8O2	542-28-9	estery, fruity, sweet	1000	1.6817452763851796e-05	1.6806445850766606e-05	1.6284015202844024e-05	1.5609730998527693e-05	1.6114242731797276e-05	1.5608232606509117e-05	7.857462007551056e-06	7.926958062230798e-06	7.285120180386839e-06	8.424723913347645e-06	9.182298074223618e-06	7.012041320647655e-06	1.1016317425417903e-05	1.0324503705818166e-05	1.0468700676866653e-05
NMW0793	Butanoic acid, 3-hydroxy-3-methyl-	3-羟基-3-甲基丁酸	Acid	酸	C5H10O3	625-08-1	amber, woody, cedarwood, ambergris	-	-	-	-	-	-	-	-	-	-	-	-	-	-	-	-
QMW0530	2-Bromo dodecane	2-溴十二烷	Halogenated hydrocarbons	卤代烃	C12H25Br	13187-99-0	-	-	-	-	-	-	-	-	-	-	-	-	-	-	-	-	-
QWM0003	2H-Pyran, 3,6-dihydro-4-methyl-2-(2-methyl-1-propenyl)-	3,6-二氢-4-甲基-2-(2-甲基-1-丙烯基)-2H-吡喃	Terpenoids	萜类	C10H16O	1786-08-9	green, weedy, cortex, herbal, diphenyl, narcissus, celery	0.08	0.225379	0.172149	0.18924	0.193654	0.229756	0.194236	0.549071	0.547651	0.336419	0.333431	0.451927	0.418316	0.506138	0.473606	0.489454
QWM0006	2-Nonanone	2-壬酮	Ketone	酮	C9H18O	821-55-6	fruity, floral, fatty	0.13	0.390344	0.377492	0.369185	0.376238	0.421898	0.409578	0.751926	0.780097	0.68189	0.681225	0.759693	0.702118	0.720983	0.674646	0.681208
QWM0007	Butanedioic acid, diethyl ester	丁二酸二乙酯	Ester	酯	C8H14O4	123-25-1	cheese, earthy, spicy	353	7.466572062568205e-06	4.286815712859984e-06	5.319469890817145e-06	5.80434086438887e-06	7.289064234198168e-06	5.750487823598016e-06	8.460272361316802e-06	1.0618964673779787e-05	7.118100350442382e-06	7.783914353476752e-06	8.375472960418751e-06	6.628975159421373e-06	1.0746027767357937e-05	1.0005257634710744e-05	9.932595344017614e-06
QWMW0001	2-Piperidinone, 6-methyl-	6-甲基-2-哌啶酮	Ketone	酮	C6H11NO	4775-98-8	minty	-	-	-	-	-	-	-	-	-	-	-	-	-	-	-	-
QWMW0051	3(2H)-Furanone, 4-hydroxy-5-methyl-	4-羟基-5-甲基-3(2H)-呋喃酮	Ketone	酮	C5H6O3	19322-27-1	caramel	23	0.000356435	0.000362476	0.000275707	0.000308658	0.000343688	0.00027078	0.00024311	0.00025209	0.000285084	0.000234162	0.000275807	0.000254151	0.000328392	0.000320578	0.000316106
QWMW0165	Pentanedioic acid, 2-hydroxy, 1,5-diethyl ester	2-羟基戊二酸-1,5-二乙酯	Ester	酯	C9H16O5	69134-53-8	cotton candy	-	-	-	-	-	-	-	-	-	-	-	-	-	-	-	-
QWMW0214	Butanoic acid, 1-methylbutyl ester	丁酸-1-甲基丁酯	Ester	酯	C9H18O2	60415-61-4	banana, fruity, flesh, pale, slimy, sweet	0.044	0.00205664	0.0131546	0.0120626	0.0105158	0.0133219	0.0159006	0.178103	0.177889	0.250617	0.185466	0.185093	0.156255	0.12011	0.116196	0.116117
QWMW0245	1,3-Dithiolo[4,5-b]furan, tetrahydro-3a-methyl-	四氢-3a-甲基-1,3-二硫并[4,5-b]呋喃	Heterocyclic compound	杂环化合物	C6H10OS2	67411-25-0	boiled, milky, chicken, cooked beef, rubbery, sulfury, thiamin	0.006	8.05229	6.66339	6.12145	6.85693	7.83659	7.09963	10.566	11.3236	10.0847	9.71379	10.1993	10.3293	12.0833	11.3425	11.4405
QWMW0247	Thiazole, 5-methoxy-	5-甲氧基噻唑	Heterocyclic compound	杂环化合物	C4H5NOS	14542-14-4	braised, vegetable, fresh, onion, meaty, onion, roasted	-	-	-	-	-	-	-	-	-	-	-	-	-	-	-	-
QWMW0249	Thiazole, 2-methoxy-	2-甲氧基噻唑	Heterocyclic compound	杂环化合物	C4H5NOS	14542-13-3	bread, caramel, oatmeal, phenol, roasted, sweet	-	-	-	-	-	-	-	-	-	-	-	-	-	-	-	-
QWMW0252	Pyrrolidine, 1-acetyl-	1-乙酰吡咯烷	Heterocyclic compound	杂环化合物	C6H11NO	4030-18-6	bread, dark, malty, grassy, hay, perfumy, currant, sweet	-	-	-	-	-	-	-	-	-	-	-	-	-	-	-	-
QWMW0262	1,2-Cyclopentanedione, 3-methyl-	3-甲基-1,2-环戊二酮	Ketone	酮	C6H8O2	765-70-8	burnt, caramel, fragrant, licorice, maple, strong, caramel	0.026	0.620229	0.707907	0.693811	0.725921	0.849436	0.934855	0.717932	0.736689	0.710723	0.696567	0.688326	0.648111	0.917604	0.868347	0.886681
QWMW0289	1-(2-Thienyl)-1-propanone	1-(2-噻吩基)-1-丙酮	Ketone	酮	C7H8OS	13679-75-9	caramel, syrup, creamy	-	-	-	-	-	-	-	-	-	-	-	-	-	-	-	-
QWMW0294	4H-Pyran-4-one, 3,5-dihydroxy-2-methyl-	3,5-二羟基-2-甲基-4H-吡啶-4-酮	Ketone	酮	C6H6O4	1073-96-7	caramel	-	-	-	-	-	-	-	-	-	-	-	-	-	-	-	-
QWMW0337	3-Methylthiobutyraldehyde	3-甲硫基丁醛	Aldehyde	醛	C5H10OS	16630-52-7	cooked potato	0.0025	22.8978	21.4318	25.9144	21.3802	21.5823	20.2163	25.3227	25.2217	24.0145	27.1477	25.812	25.5915	25.23	24.6689	24.2943
QWMW0356	Pyrazine, 5-butyl-2,3-dimethyl-	5-丁基-2,3-二甲基吡嗪	Heterocyclic compound	杂环化合物	C10H16N2	15834-78-3	earthy, sweet	0.77	0.0148819	0.0122955	0.0118729	0.0127769	0.0151139	0.0124717	0.0343385	0.0335341	0.02754	0.0256498	0.0298566	0.025958	0.0348282	0.0324524	0.0327559
QWMW0387*306	Pyrazine, 2-butyl-3,5-dimethyl-	2-丁基-3,5-二甲基吡嗪	Heterocyclic compound	杂环化合物	C10H16N2	50888-63-6	fragrant	0.18	0.166125	0.162814	0.155736	0.159898	0.178364	0.173383	0.305829	0.313505	0.282045	0.280488	0.305467	0.260593	0.311967	0.294068	0.297473
QWMW0413	Pyridine, 2-butyl-	2-丁基吡啶	Heterocyclic compound	杂环化合物	C9H13N	5058-19-5	green, sweet	-	-	-	-	-	-	-	-	-	-	-	-	-	-	-	-
QWMW0429	2-Propylthiazole	2-丙基噻唑	Heterocyclic compound	杂环化合物	C6H9NS	17626-75-4	green, herbal, nutty	-	-	-	-	-	-	-	-	-	-	-	-	-	-	-	-
QWMW0445	Hydroxylamine, O-decyl-	o-癸基羟胺	Amine	胺	C10H23NO	29812-79-1	green	-	-	-	-	-	-	-	-	-	-	-	-	-	-	-	-
QWMW0465	Thiophene, 2,3-dihydro-5-methyl-	2,3-二氢-5-甲基噻吩	Heterocyclic compound	杂环化合物	C5H8S	4610-02-0	heated, onion, sulfury	-	-	-	-	-	-	-	-	-	-	-	-	-	-	-	-
QWMW0499*287	Pyridine, 3-phenyl-	3-苯基吡啶	Heterocyclic compound	杂环化合物	C11H9N	1008-88-4	nutty, roasted, soybean	19.138	7.13828630592249e-05	7.837872262745465e-05	4.4724320306121085e-05	7.246133705924465e-05	7.891015616212769e-05	0.000102376	0.000237759	0.00139056	7.427619540378741e-06	0.000175275	0.000170524	0.000155847	0.000215114	0.000204902	0.000205603
QWMW0513	Pyrazine, ethoxy-	乙氧基吡嗪	Heterocyclic compound	杂环化合物	C6H8N2O	38028-67-0	nutty, sweet	0.08	0.730081	0.745021	0.782658	0.685297	0.679787	0.652369	0.814732	0.947797	0.870681	0.856013	0.79142	0.734998	0.839415	0.800526	0.787538
QWMW0597	2-Propyl-4-methylthiazole	2-丙基-4-甲基噻唑	Heterocyclic compound	杂环化合物	C7H11NS	52414-87-6	sesame	-	-	-	-	-	-	-	-	-	-	-	-	-	-	-	-
QWMW0598	Isothiazole, 4,5-dimethyl-	4,5-二甲基异噻唑	Heterocyclic compound	杂环化合物	C5H7NS	27330-47-8	sesame	-	-	-	-	-	-	-	-	-	-	-	-	-	-	-	-
QWMW0606*296	3-Octanol, 3,6-dimethyl-	3,6-二甲基-3-辛醇	Alcohol	醇	C10H22O	151-19-9	sweet, rosy	-	-	-	-	-	-	-	-	-	-	-	-	-	-	-	-
QWMW0607	3-Nonanone	3-壬酮	Ketone	酮	C9H18O	925-78-0	caramel, spicy, sweet	0.017	6.36901	0.405551	0.348098	3.9758	0.452148	12.8927	46.3819	41.5602	38.5732	33.4197	42.2941	35.4547	26.9495	24.7632	24.8665
QWMW0678*421	Benzoic acid, 2-hydroxy-, 2-methylpropyl ester	2-羟基-2-甲基丙基苯甲酸酯	Ester	酯	C11H14O3	87-19-4	sweet, herbal, floral, orchid, sweet, spice, fruity	-	-	-	-	-	-	-	-	-	-	-	-	-	-	-	-
QWMW0702	Propanoic acid, 2-methyl-, 3-methyl-2-butenyl ester	2-甲基-3-甲基-2-丁烯基丙酸酯	Ester	酯	C9H16O2	76649-23-5	fruity, plum, berry, green, waxy, buttery	-	-	-	-	-	-	-	-	-	-	-	-	-	-	-	-
QWMW0720	Heptane, 1,1-diethoxy-	1,1-二乙氧基庚烷	Ether	醚	C11H24O2	688-82-4	fresh, herbal, winey, green, leafy, waxy, citrus	-	-	-	-	-	-	-	-	-	-	-	-	-	-	-	-
QWMW0722	trans,cis-2,6-Nonadienyl acetate	反式,顺式-2,6-壬二烯乙酸酯	Ester	酯	C11H18O2	68555-65-7	green, apple, melon, spicy, cucumber, violet, nutty	-	-	-	-	-	-	-	-	-	-	-	-	-	-	-	-
QWMW0840	1-Butanamine, 3-methyl-N-(3-methylbutylidene)-	3-甲基-N-(3-甲基亚丁基)-1-丁胺	Amine	胺	C10H21N	35448-31-8	oily, slightly sweet, shellfish, burned fishy, cocoa	-	-	-	-	-	-	-	-	-	-	-	-	-	-	-	-
QWMW0842	9-Decen-2-one	9-癸烯-2-酮	Ketone	酮	C10H18O	35194-30-0	pineapple, pear, apple, green, fatty	-	-	-	-	-	-	-	-	-	-	-	-	-	-	-	-
QWMW0860	5-Nonen-2-one	5-壬烯-2-酮	Ketone	酮	C9H16O	27039-84-5	fruity, berry, cheese, dairy, herbal	-	-	-	-	-	-	-	-	-	-	-	-	-	-	-	-
QWMW0927	3-Octenoic acid, ethyl ester	3-辛烯酸乙酯	Ester	酯	C10H18O2	1117-65-3	fruity, fatty, tropical, pineapple, passion fruit	-	-	-	-	-	-	-	-	-	-	-	-	-	-	-	-
QWMW0941	2-Hexen-1-ol, propanoate, (E)-	(E)-丙酸-2-己烯酯	Ester	酯	C9H16O2	53398-80-4	fruity, ripe apple, pear, fruity	-	-	-	-	-	-	-	-	-	-	-	-	-	-	-	-
QWMW0973	Benzenemethanol, .alpha.-ethyl-	1-苯丙醇	Alcohol	醇	C9H12O	93-54-9	sweet, floral, balsamic	-	-	-	-	-	-	-	-	-	-	-	-	-	-	-	-
QWMW0985	Thiazole, 5-ethyl-2-methyl-	5-乙基-2-甲基噻唑	Heterocyclic compound	杂环化合物	C6H9NS	19961-52-5	chocolate, fishy, pyrazine	-	-	-	-	-	-	-	-	-	-	-	-	-	-	-	-
QWMW0990	Propanoic acid, 2-hydroxy-, 2-methylpropyl ester	2-羟基-2-甲基丙基丙酸酯	Ester	酯	C7H14O3	585-24-0	faint, buttery, fruity, caramel	340	0.000137515	0.000159543	0.000171346	0.000148195	0.000156837	0.000152684	0.000126306	0.000128761	0.000124573	0.00014091	0.000140476	0.000129074	0.000167062	0.000159623	0.000159569
QWMW0998	2-Cyclopenten-1-one, 2-hydroxy-3-methyl-	2-羟基-3-甲基-2-环戊烯酮	Ketone	酮	C6H8O2	80-71-7	caramel, maple, syrup	0.3	0.028119	0.018921	0.029164	0.0235752	0.0245269	0.0224051	0.0526831	0.057501	0.0591473	0.0610492	0.0627907	0.0623494	0.0393375	0.0379626	0.0384282
QWMW1028	Massoilactone	5-羟基-2-癸烯酸-δ-内酯	Ester	酯	C10H16O2	51154-96-2	sweet, coconut, meaty, lactonic, creamy, milky, waxy	0.59	0.0067334	0.00375611	0.00624603	0.00571839	0.00692913	0.00613473	0.0292421	0.0282037	0.0176514	0.0177584	0.0210514	0.0231039	0.0256648	0.0242769	0.0246168
QWMW1060*439	Benzeneacetaldehyde, .alpha.-methyl-	α-甲基苯乙醛	Aldehyde	醛	C9H10O	93-53-8	fresh, sharp, green, hyacinth, leafy, lilac	0.3	0.0486309	0.0674748	0.0711777	0.063028	0.0729572	0.0711368	0.0827698	0.0829638	0.0701396	0.067132	0.0779596	0.0695604	0.077598	0.0733057	0.0749674
QWMW1085	Pentanoic acid, 2-methyl-, methyl ester	2-甲基戊酸甲酯	Ester	酯	C7H14O2	2177-77-7	fruity, berry, apple, tropical	-	-	-	-	-	-	-	-	-	-	-	-	-	-	-	-
QWMW1093	2-Furancarboxylic acid, 2-methylpropyl ester	2-呋喃甲酸-2-甲基丙基酯	Ester	酯	C9H12O3	20279-53-2	green, geranium	-	-	-	-	-	-	-	-	-	-	-	-	-	-	-	-
QWMW1099	5-Octen-1-ol, (Z)-	(Z)-5-辛烯-1-醇	Alcohol	醇	C8H16O	64275-73-6	green, melon, watery, watermelon, earthy, mushroom, violet, leafy, fishy, soapy	0.002	0.0200369	0.00434303	0.00452285	0.0220393	0.0247017	0.0661174	0.00391087	0.00405512	0.00375568	0.00388215	0.00398856	0.00375132	0.247292	0.232969	0.235658
QWMW1103	Hexyl tiglate	(E)-2-甲基-2-丁烯酸己酯	Ester	酯	C11H20O2	16930-96-4	fresh, green, natural, oily, herbal, fruity	-	-	-	-	-	-	-	-	-	-	-	-	-	-	-	-
QWMW1117	3-Octanol, acetate	3-辛基乙酸酯	Ester	酯	C10H20O2	4864-61-3	fresh, bergamot, woody, green, grapefruit, rose, apple, minty	-	-	-	-	-	-	-	-	-	-	-	-	-	-	-	-
QWMW1136	Phenol, 2-(methylthio)-	2-(甲硫基)苯酚	Phenol	酚	C7H8OS	1073-29-6	meaty, onion, garlic, sulfury, eggy	-	-	-	-	-	-	-	-	-	-	-	-	-	-	-	-
QWMW1167	3-Octen-2-ol	3-辛烯-2-醇	Alcohol	醇	C8H16O	76649-14-4	creamy, mushroom, melon, rind, waxy	-	-	-	-	-	-	-	-	-	-	-	-	-	-	-	-
QWMW1171	2-methyl-5-[(methylthio)methyl]furan	2-甲基-5-[(甲硫基)甲基]呋喃	Heterocyclic compound	杂环化合物	C7H10OS	13679-60-2	mustard, onion	-	-	-	-	-	-	-	-	-	-	-	-	-	-	-	-
QWMW1175*149	Phenol, 2,5-dimethyl-	2,5-二甲基苯酚	Phenol	酚	C8H10O	95-87-4	sweet, naphthyl, phenol, smoky, bacon	0.4	0.00525924	0.00380051	0.00524198	0.00453669	0.0051825	0.00415677	0.00824681	0.00912188	0.00730896	0.0109302	0.00884016	0.00986454	0.0151606	0.0144692	0.0145985
QWMW1194	Piconol	2-吡啶甲醇	Alcohol	醇	C6H7NO	586-98-1	roasted, moldy	-	-	-	-	-	-	-	-	-	-	-	-	-	-	-	-
QWMW1217	2,3-Butanedithiol	2,3-丁二硫醇	Alcohol	醇	C4H10S2	4532-64-3	meaty, beefy	-	-	-	-	-	-	-	-	-	-	-	-	-	-	-	-
QWMW1221	2-Butanethiol, 3-methyl-	3-甲基-2-丁硫醇	Alcohol	醇	C5H12S	2084-18-6	repulsive, beefy, meaty	0.0002	142.255	104.965	141.689	119.975	118.912	119.434	115.274	133.554	117.706	113.669	134.104	94.4603	124.391	121.511	119.171
QWMW1237*407	cis-Hept-4-enol	顺式-4-庚烯醇	Alcohol	醇	C7H14O	6191-71-5	fresh, oily, fatty, creamy, vegetable, dairy, green, grassy	-	-	-	-	-	-	-	-	-	-	-	-	-	-	-	-
QWMW1256	3-Buten-2-one, 4-(2-furanyl)-	4-(2-呋喃基)-3-丁烯-2-酮	Ketone	酮	C8H8O2	623-15-4	sweet, spicy, warm, balsamic, cinnamon, vanilla	-	-	-	-	-	-	-	-	-	-	-	-	-	-	-	-
QWMW1271	2(3H)-Furanone, dihydro-4-methyl-5-pentyl-	二氢-4-甲基-5-戊基-2(3H)-呋喃酮	Ketone	酮	C10H18O2	33673-62-0	waxy, lactonic, metallic, tuberose, plum	-	-	-	-	-	-	-	-	-	-	-	-	-	-	-	-
QWMW1274	5-Hexyl-5-methyloxolan-2-one	二氢茉莉内酯	Ester	酯	C11H20O2	7011-83-8	fresh, waxy, coconut, jasmin, spicy, natural	-	-	-	-	-	-	-	-	-	-	-	-	-	-	-	-
QWMW1276	Nonanoic acid, 3-methylbutyl ester	壬酸-3-甲基丁酯	Ester	酯	C14H28O2	7779-70-6	fruity, oily, apricot, floral	2	0.000709806	0.000464658	0.000957225	0.00062611	0.000545663	0.000585609	0.00257611	0.00305925	0.00175792	0.0020444	0.00169656	0.00199117	0.00240555	0.00238777	0.00241562
QWMW1279	Cyclohexanemethanol, .alpha.,.alpha.,4-trimethyl-	α,α,4-三甲基环己烷甲醇	Alcohol	醇	C10H20O	498-81-7	sweet, pine, terpenic, lime, woody	-	-	-	-	-	-	-	-	-	-	-	-	-	-	-	-
QWMW1287	Non-8-enal	8-壬烯醛	Aldehyde	醛	C9H16O	39770-04-2	smoky, plastic	0.0002	1647.7	1581.98	1603.02	1623.37	1839.89	1825.63	3193.89	3283.27	2764.1	2831.96	3074.6	2801.7	3000.04	2853.74	2860.43
QWMW1290	Hexanethioic acid, S-methyl ester	己硫代酸-S-甲酯	Ester	酯	C7H14OS	2432-77-1	cabbage, rubbery	0.0003	23.6664	15.4185	20.6572	20.0571	23.4361	21.4014	26.4114	31.126	30.822	29.0516	32.881	27.6515	35.5719	34.2904	33.7618
QWMW1328	2,4,5,7-Tetrathiaoctane	2,4,5,7-四硫辛烷	Sulfur compounds	含硫化合物	C4H10S4	85544-38-3	-	0.1	0.00777821	0.0040077	0.00477168	0.00579995	0.00691258	0.0062231	0.0263769	0.0236028	0.0118963	0.0166048	0.0166692	0.0167957	0.0225404	0.0216665	0.0221341
w06	Heptane, 2,2,4,6,6-pentamethyl-	2,2,4,6,6-五甲基庚烷	Hydrocarbons	烃类	C12H26	13475-82-6	-	-	-	-	-	-	-	-	-	-	-	-	-	-	-	-	-
w09*261	2,6-Octadiene, 2,6-dimethyl-	2,6-二甲基-2,6-辛二烯	Terpenoids	萜类	C10H18	2792-39-4	-	-	-	-	-	-	-	-	-	-	-	-	-	-	-	-	-
w17*038	3,7-Octadiene-2,6-diol, 2,6-dimethyl-	2,6-二甲基-3,7-辛二烯-2,6-二醇	Alcohol	醇	C10H18O2	13741-21-4	-	-	-	-	-	-	-	-	-	-	-	-	-	-	-	-	-
w18*052	2,7-Octadiene-1,6-diol, 2,6-dimethyl-, (Z)-	(Z)-2,6-二甲基-2,7-辛二烯-1,6-二醇	Terpenoids	萜类	C10H18O2	103619-06-3	-	-	-	-	-	-	-	-	-	-	-	-	-	-	-	-	-
w19	2H-Pyran-2-one, tetrahydro-6-propyl-	四氢-6-丙基-2H-吡喃-2-酮	Ketone	酮	C8H14O2	698-76-0	coconut	0.42	0.122349	0.0882892	0.0869962	0.100546	0.122139	0.104248	0.159825	0.186943	0.187058	0.174131	0.167248	0.180951	0.202258	0.190349	0.191291
w22	(Z)-γ-Jasmolactone	(Z)-γ-茉莉内酯	Ester	酯	C10H16O2	63095-33-0	creamy, coconut, buttery	-	-	-	-	-	-	-	-	-	-	-	-	-	-	-	-
w27	3-Hexyne-2,5-diol	3-己炔-2,5-二醇	Alcohol	醇	C6H10O2	3031-66-1	-	-	-	-	-	-	-	-	-	-	-	-	-	-	-	-	-
w28	3(2H)-Furanone, dihydro-2-methyl-	二氢-2-甲基-3(2H)-呋喃酮	Ketone	酮	C5H8O2	3188-00-9	sweet, solvent, bread, buttery, nutty	5e-06	714467	480185	670294	571290	541425	578800	405137	399991	353850	372127	387713	368979	493341	473839	471322
w40	6,7-Dodecanedione	6,7-十二烷二酮	Ketone	酮	C12H22O2	13757-90-9	-	-	-	-	-	-	-	-	-	-	-	-	-	-	-	-	-
w41*229	3-Octen-2-one, (E)-	(E)-3-辛烯-2-酮	Ketone	酮	C8H14O	18402-82-9	herbal, mushroom	-	-	-	-	-	-	-	-	-	-	-	-	-	-	-	-
w45*353	2-Tetradecene, (E)-	(E)-2-十四碳烯	Hydrocarbons	烃类	C14H28	35953-54-9	-	-	-	-	-	-	-	-	-	-	-	-	-	-	-	-	-
WAMW0162	N-Ethylmorpholine	N-乙基吗啉	Heterocyclic compound	杂环化合物	C6H13NO	100-74-3	-	0.4	0.063898	0.0834761	0.0772993	0.0730962	0.0745188	0.0844997	0.0705464	0.0728338	0.0716781	0.0700415	0.0834185	0.0823863	0.105291	0.10097	0.102364
WAMW0186*203	2-Pentenoic acid, 4-methyl-	4-甲基-2-戊烯酸	Acid	酸	C6H10O2	10321-71-8	fatty, fruity, black tea	-	-	-	-	-	-	-	-	-	-	-	-	-	-	-	-
WAMW0222	2-Hexanone, 4-methyl-	4-甲基-2-己酮	Ketone	酮	C7H14O	105-42-0	-	0.00081	126.949	110.467	110.017	115.578	128.997	127.622	157.07	173.272	173.843	167.258	180.788	163.101	177.406	169.379	169.77
WAMW0273	2(3H)-Furanone, 5-ethenyldihydro-5-methyl-	5-乙烯基二氢-5-甲基-2(3H)-呋喃酮	Ketone	酮	C7H10O2	1073-11-6	fruity, minty	-	-	-	-	-	-	-	-	-	-	-	-	-	-	-	-
WAMW0288	Butanal, 3-hydroxy-	3-羟基丁醛	Aldehyde	醛	C4H8O2	107-89-1	-	8	0.0915766	0.0899103	0.087914	0.0840257	0.0857276	0.0845729	0.0887288	0.091698	0.0882305	0.0846508	0.0915347	0.0853107	0.0922747	0.0885614	0.0890325
WAMW0300	2(3H)-Furanone, dihydro-5-methyl-	二氢-5-甲基-2(3H)-呋喃酮	Ketone	酮	C5H8O2	108-29-2	herbal, sweet, warm, tobacco, cocoa, woody	0.6	0.0740638	0.0765674	0.069257	0.0691466	0.0713976	0.0704382	0.0530025	0.0579098	0.0518128	0.0514132	0.0550799	0.0500959	0.0738956	0.0701372	0.0709663
WAMW0315*172	Pyridine, 4-methyl-	4-甲基吡啶	Heterocyclic compound	杂环化合物	C6H7N	108-89-4	green	-	-	-	-	-	-	-	-	-	-	-	-	-	-	-	-
WAMW0316	Benzene, chloro-	氯苯	Halogenated hydrocarbons	卤代烃	C6H5Cl	108-90-7	nutty, burnt	59.3	0.0243329	0.0228879	0.0218095	0.0227371	0.0249584	0.0249235	0.0332334	0.0345589	0.0329171	0.0329908	0.0353072	0.0334978	0.0347933	0.0328737	0.03326
WAMW0352	Undecanal, 2-methyl-	2-甲基十一醛	Aldehyde	醛	C12H24O	110-41-8	fresh, amber, aldehydic, moss, citrus, tuberose, metallic, waxy, coumarin	-	-	-	-	-	-	-	-	-	-	-	-	-	-	-	-
WAMW0394	Ethanol, 2-(2-ethoxyethoxy)-	2-(2-乙氧基乙氧基)乙醇	Alcohol	醇	C6H14O3	111-90-0	slightly, ethereal	1.6	0.00867126	0.00867281	0.0126256	0.0102195	0.0119636	0.0117639	0.057751	0.0582277	0.0574202	0.0604023	0.0562012	0.0555557	0.033821	0.0324449	0.032627
WAMW0399*353	1-Tetradecene	1-十四烯	Hydrocarbons	烃类	C14H28	1120-36-1	mild pleasant	2	0.000621265	0.000344429	5.210253794558139e-05	0.000323861	0.000423062	0.000248776	0.00127627	0.00115424	0.000871534	0.000700181	0.000846175	0.00102249	0.0012981	0.00126338	0.00126228
WAMW0403*178	Cyclopentanone, 2-methyl-	2-甲基环戊酮	Ketone	酮	C6H10O	1120-72-5	roasted, beefy	-	-	-	-	-	-	-	-	-	-	-	-	-	-	-	-
WAMW0407	Formic acid, heptyl ester	甲酸庚酯	Ester	酯	C8H16O2	112-23-2	green, waxy, floral, herbal, plum, apple, cucumber	-	-	-	-	-	-	-	-	-	-	-	-	-	-	-	-
WAMW0483	4-(2,6,6-Trimethylcyclohexa-1,3-dienyl)but-3-en-2-one	4-(2,6,6-三甲基-1,3-环己二烯基)-3-丁烯-2-酮	Ketone	酮	C13H18O	1203-08-3	-	9e-05	127.988	68.426	105.974	100.417	116.4	104.479	520.52	532.844	294.227	328.097	352.973	395.891	448.924	428.186	438.582
WAMW0572*440	Benzene, 1,2-diethyl-	1,2-二乙基苯	Aromatics	芳烃	C10H14	135-01-3	-	0.052	0.0296867	0.0206586	0.028964	0.0319901	0.0304534	0.0565582	0.100974	0.107689	0.100615	0.0969065	0.105288	0.118238	0.0923563	0.0891642	0.090314
WAMW0577	1,2-Propanedione, 1-(2-thienyl)-	1-(2-噻吩基)-1,2-丙二酮	Ketone	酮	C7H6O2S	13678-69-8	praline, woody	-	-	-	-	-	-	-	-	-	-	-	-	-	-	-	-
WAMW0579*442	2-Acetyl-5-methylthiophene	2-乙酰基-5-甲基噻吩	Heterocyclic compound	杂环化合物	C7H8OS	13679-74-8	sweet, spicy, honey, hawthorn, almond, acacia, hyacinth, caramel, graham, cracker	-	-	-	-	-	-	-	-	-	-	-	-	-	-	-	-
WAMW0651	Mequinol	4-甲氧基酚	Alcohol	醇	C7H8O2	150-76-5	phenol	-	-	-	-	-	-	-	-	-	-	-	-	-	-	-	-
WAMW0654	Benzene, 1,3-dimethoxy-	1,3-二甲氧基苯	Ether	醚	C8H10O2	151-10-0	acid, fruity, nutmeg, neroli	0.0214	0.287131	0.155004	0.177877	0.186256	0.166685	0.177386	0.690623	0.79122	0.686819	0.562845	0.720531	0.670125	0.487348	0.460171	0.477859
WAMW0663	3-Dodecanone	3-十二酮	Ketone	酮	C12H24O	1534-27-6	-	0.0083	0.619539	0.353307	0.424312	0.472925	0.553402	0.506091	1.87488	2.0703	1.6469	1.51455	1.42697	1.76227	2.04715	1.91405	1.92611
WAMW0698	6-Methyl-3,5-heptadiene-2-one	6-甲基-3,5-庚二烯-2-酮	Ketone	酮	C8H12O	1604-28-0	-	0.1	5.20105	5.08687	4.99464	5.07266	5.63544	5.63407	9.76987	9.9308	8.68539	8.83686	9.5086	8.70754	9.3536	8.80799	8.87704
WAMW0788*178	Cyclopentanone, 3-methyl-	3-甲基环戊酮	Ketone	酮	C6H10O	1757-42-2	roasted, beefy	-	-	-	-	-	-	-	-	-	-	-	-	-	-	-	-
WAMW0925*237	2-Octen-1-ol	2-辛烯-1-醇	Alcohol	醇	C8H16O	22104-78-5	green, vegetable	0.05	2.77976	2.73588	2.5642	2.52452	2.65768	2.46638	2.49986	2.65626	2.31992	2.35161	2.54922	2.29031	2.89156	2.75456	2.785
WAMW1042	2-Cyclopenten-1-one, 3-methyl-	3-甲基-2-环戊烯-1-酮	Ketone	酮	C6H8O	2758-18-1	sweet, fruity, fatty	-	-	-	-	-	-	-	-	-	-	-	-	-	-	-	-
WAMW1265	Pyrazine, ethenyl-	乙烯基吡嗪	Heterocyclic compound	杂环化合物	C6H6N2	4177-16-6	green, burnt, nutty	0.7	3.69069	3.90905	4.34129	4.01565	4.53646	4.59181	2.39447	2.40442	2.41208	2.50214	2.53067	2.39112	3.97208	3.82024	3.89185
WAMW1333	1,5-Pentanediamine	1,5-戊二胺	Amine	胺	C5H14N2	462-94-2	-	190	5.801768903458634e-05	4.2898058736990954e-05	4.576067572580686e-05	4.786724652976332e-05	6.620118123733166e-05	3.648618602406447e-05	0.000134769	0.000127277	0.000151805	0.000141259	0.000144576	0.000137531	9.554077853503203e-05	9.305939347861298e-05	9.326618603374356e-05
WAMW1364	Benzene, 1,2,3,4-tetramethyl-	1,2,3,4-四甲基苯	Aromatics	芳烃	C10H14	488-23-3	-	0.061	0.102517	0.0578934	0.00903245	0.0580186	0.08661	0.0409447	0.563653	0.564037	0.548383	0.546297	0.511666	0.558797	0.385528	0.365643	0.37005
WAMW1381	2-Cyclohexen-1-one, 4-(1-methylethyl)-	4-(1-甲基乙基)-2-环己烯-1-酮	Ketone	酮	C9H14O	500-02-7	spice, cumin, caraway, woody, herbal	-	-	-	-	-	-	-	-	-	-	-	-	-	-	-	-
WAMW1443*429	Phenol, 2,3-dimethyl-	2,3-二甲基苯酚	Phenol	酚	C8H10O	526-75-0	phenol, chemical, musty	0.5	0.00259642	0.00281389	0.0029304	0.00265514	0.00278483	0.00279837	0.0208892	0.0225346	0.0163602	0.015801	0.0206895	0.0121526	0.0234784	0.0217309	0.0218717
WAMW1508*002	Propanoic acid, 2-hydroxy-, methyl ester, (.+/-.)-	(.+/-.)-2-羟基丙酸甲酯	Ester	酯	C4H8O3	547-64-8	-	21	0.000232329	0.000185567	0.000166303	0.0001751	0.000141477	0.000184241	0.000201544	0.000160557	0.000230374	0.000142766	0.00022771	0.000179344	0.000193762	0.000191037	0.000185905
WAMW1559	3-Penten-2-one, 3-methyl-	3-甲基-3-戊烯-2-酮	Ketone	酮	C6H10O	565-62-8	sweaty	-	-	-	-	-	-	-	-	-	-	-	-	-	-	-	-
WAMW1560	3-Pentanol, 2-methyl-	2-甲基-3-戊醇	Alcohol	醇	C6H14O	565-67-3	-	0.42	2.37601	2.44401	2.38191	2.27758	2.38396	2.34057	2.41619	2.501	2.35913	2.33299	2.49239	2.34184	2.46922	2.3615	2.38041
WAMW1577	Urea	尿素	Nitrogen compounds	含氮化合物	CH4N2O	57-13-6	-	2104	8.12665214890471e-06	9.586974943716287e-06	9.173849618582955e-06	8.66415150756364e-06	1.095418337276491e-05	7.56739531987177e-06	1.3704363550827853e-06	1.4209825327977604e-06	1.316053332290245e-06	1.3603705184425837e-06	1.397660570500108e-06	1.3145275397714955e-06	8.3073707498551e-06	7.995258881304642e-06	8.099417096061914e-06
WAMW1615	4-Octanone	4-辛酮	Ketone	酮	C8H16O	589-63-9	-	0.041	0.0195854	0.0319631	0.027546	0.0298354	0.0380688	0.038887	0.0152443	0.0166873	0.018112	0.0195483	0.0185502	0.015765	0.0435028	0.0403643	0.0417948
WAMW1630	2(5H)-Furanone, 5-methyl-	5-甲基-2(5H)-呋喃酮	Ketone	酮	C5H6O2	591-11-7	-	0.2	0.261803	0.269443	0.285458	0.267354	0.298356	0.286037	0.179796	0.199042	0.175975	0.194937	0.206267	0.184009	0.247919	0.236733	0.238748
WAMW1635	Pentanoic acid, butyl ester	戊酸丁酯	Ester	酯	C9H18O2	591-68-4	sweet, fruity, pineapple, green, raspberry, tropical	-	-	-	-	-	-	-	-	-	-	-	-	-	-	-	-
WAMW1705	Isopropyl phenyl ketone	异丙基苯基酮	Ketone	酮	C10H12O	611-70-1	green	-	-	-	-	-	-	-	-	-	-	-	-	-	-	-	-
WAMW1724	2-Pyrrolidinone	2-吡咯烷酮	Heterocyclic compound	杂环化合物	C4H7NO	616-45-5	-	440	0.000288307	0.000273697	0.000268283	0.000258812	0.000270145	0.000253155	0.000314754	0.000335157	0.000293395	0.000296395	0.000333301	0.000278937	0.000319571	0.00030052	0.000303778
WAMW1767*236	3-Heptanone, 6-methyl-	6-甲基-3-庚酮	Ketone	酮	C8H16O	624-42-0	-	1.2	0.0194978	0.0224783	0.0216761	0.0216517	0.0249423	0.0249149	0.00365394	0.00378871	0.00350894	0.00362711	0.00372653	0.00350488	0.0185158	0.0175485	0.0179514
WAMW1778	Aniline	苯胺	Amine	胺	C6H7N	62-53-3	-	46	3.0040436597461726e-05	4.512564801960653e-05	5.096144856162619e-05	4.706702528487562e-05	6.444427846665132e-05	5.6307721783985385e-05	2.1944936681514614e-05	4.18272967407751e-05	2.7243135701402087e-05	1.8786498994010756e-05	4.3134231424960715e-05	3.945283911941591e-05	5.9104899358706284e-05	5.596026004794402e-05	5.36274714450543e-05
WAMW1792	2-Pentanol, acetate	乙酸-2-戊酯	Ester	酯	C7H14O2	626-38-0	herbal, weedy, musty, green, vegetable, nut skin, beany, ketonic, animalic	0.015	25.6129	23.8042	22.8744	23.9989	26.7507	26.4606	34.6222	35.8756	34.289	34.07	36.3261	34.302	36.1816	34.2955	34.6896
WAMW1825	Cetene	十六烯	Hydrocarbons	烃类	C16H32	629-73-2	-	13000	1.1722375982808587e-07	6.716467749700917e-08	1.0149846788566543e-07	8.920947748075075e-08	7.393447968481213e-08	1.0224851337758e-07	5.415505544837162e-07	5.98298538059433e-07	3.371407642908802e-07	2.6702637834240314e-07	3.49234535638651e-07	4.121547796114823e-07	4.787670606583343e-07	4.6059608117076603e-07	4.821175998718723e-07
WAMW1841	Urea, N,N-diethyl-	N,N-二乙基脲	Nitrogen compounds	含氮化合物	C5H12N2O	634-95-7	-	230	0.00187289	0.00128132	0.00151385	0.00146426	0.0015861	0.00138374	0.0056355	0.00546077	0.00333983	0.00383137	0.0045953	0.00414409	0.00416677	0.00389567	0.00391283
WAMW1843	1H-Pyrrole, 2-methyl-	2-甲基-1H-吡咯	Heterocyclic compound	杂环化合物	C5H7N	636-41-9	-	10	0.00259808	0.00236234	0.00240284	0.00244896	0.00284467	0.00259658	0.00347323	0.00367043	0.00341514	0.00343799	0.00374638	0.00335161	0.00361939	0.00349431	0.00349478
WAMW1847	Tetrahydrofurfuryl propionate	四氢糠基丙酸酯	Ester	酯	C8H14O3	637-65-0	oily, paint, fruity, violet, leafy, tropical	-	-	-	-	-	-	-	-	-	-	-	-	-	-	-	-
WAMW1869	Ethanone, 1-[4-(1-methylethyl)phenyl]-	1-[4-(1-甲基乙基)苯基]乙酮	Ketone	酮	C11H14O	645-13-6	spicy, woody, herbal, orris	-	-	-	-	-	-	-	-	-	-	-	-	-	-	-	-
WAMW1897	2-Piperidinone	2-哌啶酮	Ketone	酮	C5H9NO	675-20-7	-	300	1.591315939559129e-05	1.3606397498538e-05	0.000134529	8.615571788761408e-05	0.000153862	0.000140068	4.0132679020387784e-05	3.343423109171415e-05	3.0464561872536252e-05	2.713656317204104e-05	3.0634709531597245e-05	2.7119952589767157e-05	4.267752282973748e-05	4.159226467950389e-05	4.110426379679084e-05
WAMW1925	2-Decanone	2-癸酮	Ketone	酮	C10H20O	693-54-9	orange, floral, fatty, peach	0.06	0.0952224	0.0800368	0.111209	0.0765471	0.040089	0.0735409	0.266223	0.281843	0.257463	0.238707	0.251016	0.235448	0.220766	0.215093	0.212889
WAMW1999	2-Ethylhexyl 2-ethylhexanoate	2-乙基己基2-乙基己酸酯	Ester	酯	C16H32O2	7425-14-1	fruity	-	-	-	-	-	-	-	-	-	-	-	-	-	-	-	-
WAMW2027	2-Tridecen-1-ol, (E)-	(E)-2-十三烯-1-醇	Alcohol	醇	C13H26O	74962-98-4	mild, waxy, clean, watery, cilantro, rue, citrus peel, laundered cloth, fatty	-	-	-	-	-	-	-	-	-	-	-	-	-	-	-	-
WAMW2101	Sulfuric acid, dimethyl ester	硫酸二甲酯	Ester	酯	C2H6O4S	77-78-1	-	-	-	-	-	-	-	-	-	-	-	-	-	-	-	-	-
WAMW2190*095	dl-Menthol	dl-薄荷醇	Terpenoids	萜类	C10H20O	89-78-1	pepperminty, cool, woody	0.13	2.11562	1.4542	1.69419	1.65781	1.75173	1.63184	6.38372	6.22241	4.11347	4.35319	5.14334	4.64299	4.5965	4.29349	4.30604
WAMW2192	Pulegone	胡薄荷酮	Terpenoids	萜类	C10H16O	89-82-7	pepperminty, camphor, fresh, herbal, buchu	0.13	0.343486	0.335504	0.329602	0.331652	0.380703	0.346127	0.603382	0.643726	0.498664	0.504599	0.543497	0.47946	0.600274	0.564246	0.568614
WAMW2217	2-Heptanone, 6-methyl-	6-甲基-2-庚酮	Ketone	酮	C8H16O	928-68-7	camphor	0.0081	1382.03	1402.72	1388.2	1292.77	1309.21	1285.33	698.676	719.695	669.666	677.314	718.543	656.419	1286.24	1216.72	1230.6
WAMW2257	Aminothiazole	氨基噻唑	Heterocyclic compound	杂环化合物	C3H4N2S	96-50-4	-	-	-	-	-	-	-	-	-	-	-	-	-	-	-	-	-
WAMW2266	n-Butyl methacrylate	甲基丙烯酸正丁酯	Ester	酯	C8H14O2	97-88-1	-	0.01	1.47701	1.27057	1.93137	1.67592	2.11082	2.00378	8.41612	10.2398	9.95066	11.2949	9.97677	10.0496	4.66472	4.34766	4.38849
WMW0003*364	Naphthalene, 1,2,3,5,6,7,8,8a-octahydro-1,8a-dimethyl-7-(1-methylethenyl)-, [1S-(1.alpha.,7.alpha.,8a.alpha.)]-	佛术烯	Terpenoids	萜类	C15H24	10219-75-7	-	-	-	-	-	-	-	-	-	-	-	-	-	-	-	-	-
WMW0010*371	Cyclohexane, 1-ethenyl-1-methyl-2,4-bis(1-methylethenyl)-, [1S-(1.alpha.,2.beta.,4.beta.)]-	(-)-β-榄香烯	Terpenoids	萜类	C15H24	515-13-9	sweet	-	-	-	-	-	-	-	-	-	-	-	-	-	-	-	-
WMW0013*151	Bicyclosesquiphellandrene	双环倍半水芹烯	Terpenoids	萜类	C15H24	54324-03-7	-	-	-	-	-	-	-	-	-	-	-	-	-	-	-	-	-
WMW0014	Bicyclo[3.1.1]heptan-3-one, 2,6,6-trimethyl-, (1.alpha.,2.alpha.,5.alpha.)-	(1alpha,2alpha,5alpha)-2,6,6-三甲基双环[3.1.1]庚烷-3-酮	Terpenoids	萜类	C10H16O	547-60-4	spicy	-	-	-	-	-	-	-	-	-	-	-	-	-	-	-	-
WMW0015*120	Terpinen-4-ol	1-萜品烯-4-醇	Terpenoids	萜类	C10H18O	562-74-3	turpentine	1.2	0.000999166	0.000974166	0.00069722	0.000990989	0.00135427	0.00111579	0.00199689	0.00224132	0.00168226	0.00154276	0.00151184	0.00169795	0.00250066	0.0023599	0.00237246
WMW0017	Bicyclo[2.2.1]heptane, 2,2-dimethyl-3-methylene-, (1S)-	(1S)-2,2-二甲基-3-亚甲基双环[2.2.1]庚烷	Terpenoids	萜类	C10H16	5794-04-7	fresh, woody, fir, terpene	1.98	3.74808	3.78925	3.74146	3.5149	3.58033	3.54393	0.127266	0.131447	0.131757	0.136163	0.136615	0.131416	3.23733	3.09018	3.13735
WMW0040*018	trans-.beta.-Ocimene	(E)-β-罗勒烯	Terpenoids	萜类	C10H16	3779-61-1	sweet, herbal	0.034	0.129716	0.0146444	0.113182	0.0788741	0.0929199	0.0728181	0.334497	0.325099	0.32859	0.247171	0.399453	0.274666	0.26922	0.250735	0.247239
WMW0057*264	6-Nonenal, (Z)-	(Z)-6-壬烯醛	Aldehyde	醛	C9H16O	2277-19-2	green, cucumber, melon, cantaloupe, honeydew, waxy, vegetable, orris, violet, leafy	0.00014	51.188	37.4323	39.8042	42.0954	50.2369	40.5459	63.5349	70.2131	75.5148	64.9256	71.0771	71.1137	74.8042	69.8586	70.5701
WMW0062*268	3-Nonen-1-ol, (Z)-	(Z)-3-壬基-1-醇	Alcohol	醇	C9H18O	10340-23-5	fresh, waxy, green, melon, rind, tropical, mushroom	-	-	-	-	-	-	-	-	-	-	-	-	-	-	-	-
WMW0072	Methyl ethyl disulfide	乙基甲基二硫醚	Sulfur compounds	含硫化合物	C3H8S2	20333-39-5	sulfury, truffle	6.2e-05	354.928	312.576	309.125	322.287	351.01	356.077	481.679	489.052	475.551	475.097	510.247	484.31	511.779	488.504	491.881
WMW0075	1,6,10-Dodecatrien-3-ol, 3,7,11-trimethyl-	3,7,11-三甲基-1,6,10-十二碳三烯-3-醇	Terpenoids	萜类	C15H26O	7212-44-4	floral, green, waxy, citrus, woody	0.01	0.893425	0.598288	0.746572	0.738872	0.693665	0.919736	3.31298	3.5296	2.66168	2.60997	2.41477	2.63908	2.82414	2.70707	2.76395
WMW0076	Benzene, 1,3-bis(1,1-dimethylethyl)-	1,3-双(1,1-二甲基乙基)苯	Aromatics	芳烃	C14H22	1014-60-4	-	1.1	0.0174495	0.0206328	0.0150891	0.0187346	0.023548	0.0212767	0.00788596	0.00874784	0.00875674	0.0104349	0.010063	0.0115325	0.0185733	0.0181531	0.0180771
WMW0082	1,10-Undecadiene	1,10-十一碳二烯	Hydrocarbons	烃类	C11H20	13688-67-0	-	-	-	-	-	-	-	-	-	-	-	-	-	-	-	-	-
WMW0092	1-Octanamine, N-methyl-	N-甲基-1-辛胺	Amine	胺	C9H21N	2439-54-5	-	-	-	-	-	-	-	-	-	-	-	-	-	-	-	-	-
WMW0094*032	2,6-Nonadienal, (E,E)-	(E,E)-2,6-壬二烯醛	Aldehyde	醛	C9H14O	17587-33-6	fresh, citrus, green, cucumber, melon	0.0005	170.402	107.547	128.92	131.696	148.063	131.388	590.872	569.389	330.573	377.002	468.65	423.407	455.269	433.022	432.719
WMW0104	Cyclooctanemethanol	环辛烷甲醇	Alcohol	醇	C9H18O	3637-63-6	-	-	-	-	-	-	-	-	-	-	-	-	-	-	-	-	-
WMW0106	6-Nonen-1-ol, acetate, (Z)-	Z-6-壬烯-1-醇乙酸酯	Ester	酯	C11H20O2	76238-22-7	melon, honeydew, cantaloupe, green, tropical, pear, kiwi, metallic	0.002	0.358669	0.185497	0.55885	0.394795	0.521983	0.427888	1.89124	2.13409	1.12282	1.21465	1.44401	1.88596	1.71974	1.58481	1.59278
WMW0115	5-Ethylhydantoin	5-乙基乙内酰脲	Nitrogen compounds	含氮化合物	C5H8N2O2	15414-82-1	-	-	-	-	-	-	-	-	-	-	-	-	-	-	-	-	-
WMW0120	Nonane, 1-iodo-	1-碘壬烷	Halogenated hydrocarbons	卤代烃	C9H19I	4282-42-2	-	-	-	-	-	-	-	-	-	-	-	-	-	-	-	-	-
WMW0126	1,3-Hexadiene, 3-ethyl-2-methyl-	3-乙基-2-甲基-1,3-己二烯	Hydrocarbons	烃类	C9H16	61142-36-7	nutty	-	-	-	-	-	-	-	-	-	-	-	-	-	-	-	-
WMW0127	3-Octen-1-ol, (Z)-	(Z)-3-辛烯-1-醇	Alcohol	醇	C8H16O	20125-84-2	fresh, fatty, grassy, melon, green, cortex, herbal, earthy, fusel, spicy	-	-	-	-	-	-	-	-	-	-	-	-	-	-	-	-
WMW0148	Spiro[4.5]dec-7-ene, 1,8-dimethyl-4-(1-methylethenyl)-, [1S-(1.alpha.,4.beta.,5.alpha.)]-	[1S-(1α，4β，5α)]-1,8-二甲基-4-(1-甲基甲苯)-螺环[4.5]癸-7-烯	Terpenoids	萜类	C15H24	24048-44-0	-	-	-	-	-	-	-	-	-	-	-	-	-	-	-	-	-
WMW0149	Cedrol	雪松醇	Terpenoids	萜类	C15H26O	77-53-2	cedarwood, woody, dry, sweet	0.0005	1.74123	1.83472	1.9475	1.71292	1.63436	1.74358	4.08529	3.42945	1.9171	1.25574	2.73265	3.55739	3.24198	3.11194	3.1844
WMW0176	2H-Pyran-2-one, tetrahydro-6-methyl-	四氢-6-甲基-2H-吡喃-2-酮	Ketone	酮	C6H10O2	823-22-3	creamy, fruity, coconut	0.02683	5.20323	5.3159	5.23267	5.26908	5.9936	5.85014	10.6138	11.0321	8.86721	9.37528	10.2388	9.43506	9.901	9.43864	9.45067
WMW0179*400	L-Fenchone	L-小茴香酮	Terpenoids	萜类	C10H16O	7787-20-4	camphor, herbal, earthy, woody	0.11	0.706393	0.729143	0.69845	0.719716	0.822858	0.811831	1.33726	1.38947	1.16096	1.18806	1.28867	1.16072	1.25152	1.19488	1.19843
WMW0205*266	2,5-Octanedione	2,5-辛二酮	Ketone	酮	C8H14O2	3214-41-3	-	-	-	-	-	-	-	-	-	-	-	-	-	-	-	-	-
WMW0208	2H-Pyran-2-one, tetrahydro-6-(2-pentenyl)-, (Z)-	(Z)-四氢-6-(2-戊烯基)-2H-吡喃-2-酮	Heterocyclic compound	杂环化合物	C10H16O2	25524-95-2	creamy, waxy, jasmin, peach, coconut	2	0.00190793	0.00147563	0.00151325	0.00166191	0.00161017	0.00214448	0.00637748	0.00717246	0.00491631	0.00513161	0.00474822	0.00522601	0.00632167	0.00607315	0.00607494
WMW0211	2,4-Hexadienoic acid, ethyl ester, (2E,4E)-	(2E,4E)-2,4-己二烯酸乙酯	Ester	酯	C8H12O2	2396-84-1	warm, fruity, anisic, licorice, ether	0.56	0.0455131	0.0439767	0.0415477	0.0435564	0.048763	0.0479553	0.0832101	0.084742	0.0758475	0.0743863	0.0793601	0.0745296	0.0788562	0.0739296	0.0747027
WMW0217	2-Octenal, 2-butyl-	2-丁基-2-辛烯醛	Aldehyde	醛	C12H22O	13019-16-4	aldehydic, green, watery, fruity, metallic, oily, tropical, fatty, sweaty, goaty	-	-	-	-	-	-	-	-	-	-	-	-	-	-	-	-
XMW0004*119	Bicyclo[3.1.1]heptane, 6,6-dimethyl-2-methylene-, (1S)-	(1S)-6,6-二甲基-2-亚甲基-双环[3.1.1]庚烷	Terpenoids	萜类	C10H16	18172-67-3	dry, woody, fresh, pine, hay, green, resinous	4.16	0.0120947	0.0135026	0.0169119	0.0145872	0.0177821	0.0163778	0.00778141	0.00832874	0.00783098	0.00834855	0.0087826	0.00806632	0.0182279	0.0174699	0.0176275
XMW0014	2,4-Imidazolidinedione, 1-methyl-	甲酰乙内脲	Nitrogen compounds	含氮化合物	C4H6N2O2	616-04-6	-	-	-	-	-	-	-	-	-	-	-	-	-	-	-	-	-
XMW0015*217	Benzaldehyde, 4-methyl-	4-甲基苯甲醛	Aldehyde	醛	C8H8O	104-87-0	fruity, cherry, deep, phenol	-	-	-	-	-	-	-	-	-	-	-	-	-	-	-	-
XMW0026	Heptanoic acid	庚酸	Acid	酸	C7H14O2	111-14-8	rancid, sour, cheese, sweaty	0.64	0.00102971	0.00116161	0.00122858	0.000986172	0.000980393	0.000670933	0.0269311	0.0289001	0.0269506	0.0221039	0.028611	0.0197982	0.0152041	0.0146385	0.014664
XMW0028	Pyridine, 2,3,4,5-tetrahydro-6-propyl-	2,3,4,5-四氢-6-丙基吡啶	Heterocyclic compound	杂环化合物	C8H15N	1604-01-9	-	-	-	-	-	-	-	-	-	-	-	-	-	-	-	-	-
XMW0031	1,4-Methanoazulen-3-ol, decahydro-1,5,5,8a-tetramethyl-, [1S-(1.alpha.,3.beta.,3a.beta.,4.alpha.,8a.beta.)]-	[1S-(1α，3β，3aβ，4α，8aβ.)]-十氢-1,5,5,8a-四甲基-1,4-甲七氮烯醇	Terpenoids	萜类	C15H26O	99481-30-8	-	-	-	-	-	-	-	-	-	-	-	-	-	-	-	-	-
XMW0032	4,5-Dihydro-3-furoic acid	4,5-二氢-3-糠酸	Acid	酸	C5H6O3	98021-62-6	-	-	-	-	-	-	-	-	-	-	-	-	-	-	-	-	-
XMW0039	Cycloheptanone, 3-methyl-	3-甲基环庚酮	Ketone	酮	C8H14O	933-17-5	-	-	-	-	-	-	-	-	-	-	-	-	-	-	-	-	-
XMW0065	Fomepizole	4-甲基吡唑	Heterocyclic compound	杂环化合物	C4H6N2	7554-65-6	-	-	-	-	-	-	-	-	-	-	-	-	-	-	-	-	-
XMW0080	3-Octen-1-ol, acetate, (Z)-	(Z)-3-辛烯-1-醇乙酸酯	Ester	酯	C10H18O2	69668-83-3	-	-	-	-	-	-	-	-	-	-	-	-	-	-	-	-	-
XMW0082	(R)-(-)-2-Pyrrolidinemethanol	(R)-(-)-2-吡咯烷甲醇	Alcohol	醇	C5H11NO	68832-13-3	-	-	-	-	-	-	-	-	-	-	-	-	-	-	-	-	-
XMW0089*454	4-Decenal, (E)-	反式-4-癸烯醛	Aldehyde	醛	C10H18O	65405-70-1	fresh, aldehydic, citrus, orange, mandarin, tangerine, green, fatty	0.025	1.21929	1.45579	1.32524	1.19484	1.26497	0.99578	2.05052	2.5724	2.09887	2.05365	1.96417	2.51593	2.43777	2.29304	2.31911
XMW0100	Octane, 5-ethyl-2-methyl-	5-乙基-2-甲基辛烷	Hydrocarbons	烃类	C11H24	62016-18-6	-	-	-	-	-	-	-	-	-	-	-	-	-	-	-	-	-
XMW0108*356	2,4-Dimethyldodecane	2,4-二甲基十二烷	Hydrocarbons	烃类	C14H30	6117-99-3	-	-	-	-	-	-	-	-	-	-	-	-	-	-	-	-	-
XMW0109*397	Dodecane, 4-methyl-	4-甲基十二烷	Hydrocarbons	烃类	C13H28	6117-97-1	-	-	-	-	-	-	-	-	-	-	-	-	-	-	-	-	-
XMW0110*356	Dodecane, 4,6-dimethyl-	4,6-二甲基十二烷	Hydrocarbons	烃类	C14H30	61141-72-8	-	-	-	-	-	-	-	-	-	-	-	-	-	-	-	-	-
XMW0119	Cyclopentanone, 2-methyl-3-(1-methylethyl)-	2-甲基-3-(1-甲基乙基)环戊酮	Ketone	酮	C9H16O	54549-81-4	-	-	-	-	-	-	-	-	-	-	-	-	-	-	-	-	-
XMW0121	1-Nonene, 4,6,8-trimethyl-	4,6,8-三甲基-1-壬烯	Hydrocarbons	烃类	C12H24	54410-98-9	-	-	-	-	-	-	-	-	-	-	-	-	-	-	-	-	-
XMW0122	Cyclohexanol, 2-methyl-3-(1-methylethenyl)-, (1.alpha.,2.alpha.,3.alpha.)-	(1α，2α，3α)-2-甲基-3-(1-甲基乙烯基)环己醇	Alcohol	醇	C10H18O	54244-81-4	-	-	-	-	-	-	-	-	-	-	-	-	-	-	-	-	-
XMW0123	1H-Pyrrole-2,5-dione	1H-吡咯-2,5-二酮	Ketone	酮	C4H3NO2	541-59-3	-	-	-	-	-	-	-	-	-	-	-	-	-	-	-	-	-
XMW0132*162	Pyridine, 2,3,4,5-tetrahydro-	2,3,4,5-四氢吡啶	Heterocyclic compound	杂环化合物	C5H9N	505-18-0	-	0.302	1.04434	1.36817	1.42175	1.24616	1.40766	1.30829	0.615306	0.633196	0.634019	0.653008	0.695469	0.654895	1.11134	1.07007	1.07977
XMW0154	Cyclopropanecarboxylic acid chloride	环丙甲酰氯	Halogenated hydrocarbons	卤代烃	C4H5ClO	4023-34-1	-	-	-	-	-	-	-	-	-	-	-	-	-	-	-	-	-
XMW0159	2,6,10-Trimethyltridecane	2,6,10-三甲基十三烷	Terpenoids	萜类	C16H34	3891-99-4	-	-	-	-	-	-	-	-	-	-	-	-	-	-	-	-	-
XMW0160	Megastigmatrienone	4,7,9-巨豆三烯-3-酮	Ketone	酮	C13H18O	38818-55-2	-	-	-	-	-	-	-	-	-	-	-	-	-	-	-	-	-
XMW0163	Furan, 2-hexyl-	2-己基呋喃	Heterocyclic compound	杂环化合物	C10H16O	3777-70-6	-	-	-	-	-	-	-	-	-	-	-	-	-	-	-	-	-
XMW0166	3,7-Nonadien-2-one, 8-methyl-, (E)-	(E)-8-甲基-3,7-壬二烯-2-酮	Ketone	酮	C10H16O	35408-14-1	-	-	-	-	-	-	-	-	-	-	-	-	-	-	-	-	-
XMW0168*262	3-Butylthiophene	3-丁基噻吩	Heterocyclic compound	杂环化合物	C8H12S	34722-01-5	-	-	-	-	-	-	-	-	-	-	-	-	-	-	-	-	-
XMW0176*061	Naphthalene, 1,2,4a,5,6,8a-hexahydro-4,7-dimethyl-1-(1-methylethyl)-, (1.alpha.,4a.alpha.,8a.alpha.)-	[1α,4aα,8aα]-1,2,4a,5,6,8a-六氢-4-7-二甲基-1-[1-甲基乙基]萘	Terpenoids	萜类	C15H24	31983-22-9	-	-	-	-	-	-	-	-	-	-	-	-	-	-	-	-	-
XMW0179	Dodecane, 2,6,11-trimethyl-	2,6,11-三甲基十二烷	Hydrocarbons	烃类	C15H32	31295-56-4	-	-	-	-	-	-	-	-	-	-	-	-	-	-	-	-	-
XMW0186*139	3,5-Octadien-2-one, (E,E)-	(E，E)-3,5-辛二烯-2-酮	Ketone	酮	C8H12O	30086-02-3	fruity, green, grassy	0.0005	9.86299	10.918	13.2975	11.5332	13.4925	12.8979	20.3463	19.2237	16.6086	18.5614	15.7394	17.712	14.8048	14.6034	14.0225
XMW0187*024	1,5,7-Octatrien-3-ol, 3,7-dimethyl-	3,7-二甲基-1,5,7-辛三烯-3-醇	Alcohol	醇	C10H16O	29957-43-5	mouldy	0.11	0.990342	0.944789	1.26357	1.02018	1.13628	1.02014	0.899386	0.855671	0.77367	0.865623	0.981601	0.880955	1.02798	0.982435	0.998965
XMW0200*375	Tetradecane, 4-methyl-	4-甲基十四烷	Hydrocarbons	烃类	C15H32	25117-24-2	-	-	-	-	-	-	-	-	-	-	-	-	-	-	-	-	-
XMW0213	Isopentyl hexanoate	己酸异戊酯	Ester	酯	C11H22O2	2198-61-0	fruity, banana, apple, pineapple, green	0.32	0.227482	0.213246	0.198779	0.213168	0.243617	0.2313	0.441429	0.448958	0.362465	0.348787	0.394295	0.350325	0.43595	0.40879	0.41324
XMW0223	1H-Pyrrole-2,5-dione, 3-ethyl-4-methyl-	3-乙基-4-甲基-1H-吡咯-2,5-二酮	Ketone	酮	C7H9NO2	20189-42-8	-	-	-	-	-	-	-	-	-	-	-	-	-	-	-	-	-
XMW0225	Thiirane, (methoxymethyl)-	(甲氧基甲基)硫杂丙环烷	Heterocyclic compound	杂环化合物	C4H8OS	19858-14-1	-	-	-	-	-	-	-	-	-	-	-	-	-	-	-	-	-
XMW0226	2-Heptanone, 4,6-dimethyl-	4,6-二甲基-2-庚酮	Ketone	酮	C9H18O	19549-80-5	-	-	-	-	-	-	-	-	-	-	-	-	-	-	-	-	-
XMW0234*366	cis-.alpha.-Bergamotene	顺式-α-佛手柑烯	Terpenoids	萜类	C15H24	18252-46-5	-	-	-	-	-	-	-	-	-	-	-	-	-	-	-	-	-
XMW0238*041	Undecane, 4,4-dimethyl-	4,4-二甲基十一烷	Hydrocarbons	烃类	C13H28	17312-68-4	-	-	-	-	-	-	-	-	-	-	-	-	-	-	-	-	-
XMW0246	Oxiranecarboxaldehyde, 3-methyl-3-(4-methyl-3-pentenyl)-	3-甲基-3-(4-甲基-3-戊烯基)环氧乙烷甲醛	Aldehyde	醛	C10H16O2	16996-12-6	-	-	-	-	-	-	-	-	-	-	-	-	-	-	-	-	-
XMW0253	Undecane, 5-methyl-	5-甲基十一烷	Hydrocarbons	烃类	C12H26	1632-70-8	-	-	-	-	-	-	-	-	-	-	-	-	-	-	-	-	-
XMW0255*138	Benzaldehyde, 2,4-dimethyl-	2,4-二甲基苯甲醛	Aldehyde	醛	C9H10O	15764-16-6	naphthyl, cherry, almond, spice, vanilla	-	-	-	-	-	-	-	-	-	-	-	-	-	-	-	-
XMW0258	Tridecane, 2-methyl-	2-甲基十三烷	Hydrocarbons	烃类	C14H30	1560-96-9	-	-	-	-	-	-	-	-	-	-	-	-	-	-	-	-	-
XMW0265	Tetradecane, 2,6,10-trimethyl-	2,6,10-三甲基十四烷	Terpenoids	萜类	C17H36	14905-56-7	-	-	-	-	-	-	-	-	-	-	-	-	-	-	-	-	-
XMW0269	2-Methylbutanoic anhydride	2-甲基丁酸酐	Acid	酸	C10H18O3	1468-39-9	-	-	-	-	-	-	-	-	-	-	-	-	-	-	-	-	-
XMW0276	4-Hexen-3-one, 5-methyl-	5-甲基-4-己烯-3-酮	Ketone	酮	C7H12O	13905-10-7	-	-	-	-	-	-	-	-	-	-	-	-	-	-	-	-	-
XMW0289	2-Acetyl-5-methylfuran	2-乙酰基-5-甲基呋喃	Heterocyclic compound	杂环化合物	C7H8O2	1193-79-9	strong, musty, nutty, hay, coconut, coumarin, milky	40.87	0.000119831	0.000160087	0.000178015	0.000154804	0.00017697	0.00017807	0.000482332	0.00050207	0.000500571	0.000510746	0.000577469	0.000523005	0.000233965	0.000219472	0.000225817
XMW0295*246	Benzene, 1-methyl-3-(1-methylethenyl)-	1-甲基-3-(1-甲基乙烯基)苯	Aromatics	芳烃	C10H12	1124-20-5	-	-	-	-	-	-	-	-	-	-	-	-	-	-	-	-	-
XMW0296	Acetic acid, octyl ester	乙酸辛酯	Ester	酯	C10H20O2	112-14-1	green, earthy, mushroom, herbal, waxy	0.14	0.0149312	0.0108988	0.0160764	0.0133993	0.0161109	0.0117678	0.018235	0.0220428	0.0156407	0.0245487	0.016265	0.0171304	0.0203523	0.0194878	0.0199618
XMW0299	Butanoic acid, butyl ester	丁酸丁酯	Ester	酯	C8H16O2	109-21-7	fruity, banana, pineapple, green, cherry, tropical fruit, ripe fruit, juicy fruity	0.028	1.11957	1.12182	0.972592	1.07096	1.28825	1.096	0.694885	0.838769	0.822701	0.860825	0.788801	0.753908	1.11053	1.06808	1.07309
XMW0300*429	Phenol, 3,5-dimethyl-	3,5-二甲基苯酚	Phenol	酚	C8H10O	108-68-9	balsamic, coffee	5	0.000635325	0.000495294	0.000749236	0.000562002	0.000489547	0.000569758	0.000642061	0.000812484	0.00071213	0.000579999	0.000681885	0.000650854	0.0011769	0.00112353	0.00115547
XMW0301*218	Mesitylene	均三甲苯	Aromatics	芳烃	C9H12	108-67-8	-	0.83	0.124211	0.139477	0.17166	0.14067	0.151775	0.152195	0.0836479	0.0441615	0.0851894	0.0454936	0.0495353	0.0424414	0.114757	0.111138	0.112638
XMW0307*006	p-Xylene	对二甲苯	Aromatics	芳烃	C8H10	106-42-3	strong, sweetish	1	0.0110393	0.011964	0.0124593	0.011289	0.0118404	0.011898	0.0538673	0.0610877	0.060164	0.0663106	0.0644643	0.0649119	0.079197	0.0762016	0.0766157
XMW0312*006	Ethylbenzene	乙基苯	Aromatics	芳烃	C8H10	100-41-4	-	2.20525	0.0197773	0.0276635	0.0259617	0.0235373	0.0232509	0.0270309	0.0229697	0.0257478	0.024647	0.0269844	0.0262941	0.0255533	0.0336808	0.0323972	0.0327064
XMW0364	6-Undecanol	6-十一醇	Alcohol	醇	C11H24O	23708-56-7	-	0.0086	0.498462	0.329072	0.420501	0.393874	0.421406	0.380022	0.606436	0.638497	0.604257	0.589405	0.537318	0.685597	0.748967	0.714147	0.707312
XMW0366*027	Benzene, 1,2,3,5-tetramethyl-	1,2,3,5-四甲基苯	Aromatics	芳烃	C10H14	527-53-7	-	-	-	-	-	-	-	-	-	-	-	-	-	-	-	-	-
XMW0371*037	Nonane, 5-methyl-5-propyl-	5-甲基-5-丙基壬烷	Hydrocarbons	烃类	C13H28	17312-75-3	-	-	-	-	-	-	-	-	-	-	-	-	-	-	-	-	-
XMW0372	Tridecane, 4,8-dimethyl-	4,8-二甲基十三烷	Hydrocarbons	烃类	C15H32	55030-62-1	-	-	-	-	-	-	-	-	-	-	-	-	-	-	-	-	-
XMW0373	Undecane, 2-methyl-	2-甲基十一烷	Hydrocarbons	烃类	C12H26	7045-71-8	-	10	0.0388094	0.0274303	0.0306164	0.0306763	0.0330097	0.0301359	0.109375	0.106848	0.0704662	0.076117	0.0894458	0.0796869	0.081923	0.0768367	0.0769849
XMW0399	Diacetamide	双乙酰胺	Amine	胺	C4H7NO2	625-77-4	-	-	-	-	-	-	-	-	-	-	-	-	-	-	-	-	-
XMW0404	2,5-Furandicarboxaldehyde	2,5-呋喃甲醛	Aldehyde	醛	C6H4O3	823-82-5	-	5	0.000295504	0.000320255	0.000333515	0.000302188	0.000316948	0.000318489	0.00164441	0.00168425	0.00186688	0.00184446	0.00161094	0.00175844	0.00146764	0.001463	0.00140194
XMW0411	Cyclohexanol, 2,6-dimethyl-	2,6-二甲基环己醇	Alcohol	醇	C8H16O	5337-72-4	-	-	-	-	-	-	-	-	-	-	-	-	-	-	-	-	-
XMW0412	3-Acetyl-2,5-dimethyl furan	3-乙酰基-2,5-二甲基呋喃	Heterocyclic compound	杂环化合物	C8H10O2	10599-70-9	sweet, musty, nutty, earthy, cocoa, corn, leathery	-	-	-	-	-	-	-	-	-	-	-	-	-	-	-	-
XMW0415*425	Undecane, 6,6-dimethyl-	6,6-二甲基十一烷	Hydrocarbons	烃类	C13H28	17312-76-4	-	-	-	-	-	-	-	-	-	-	-	-	-	-	-	-	-
XMW0417	Cyclohexene, 4-methyl-1-(1-methylethenyl)-	4-甲基-1-(1-甲基乙烯基)环己烯	Terpenoids	萜类	C10H16	586-67-4	-	-	-	-	-	-	-	-	-	-	-	-	-	-	-	-	-
XMW0419*375	Tetradecane, 2-methyl-	2-甲基十四烷	Hydrocarbons	烃类	C15H32	1560-95-8	-	-	-	-	-	-	-	-	-	-	-	-	-	-	-	-	-
XMW0420*426	Undecane, 2,9-dimethyl-	2,9-二甲基十一烷	Hydrocarbons	烃类	C13H28	17301-26-7	-	-	-	-	-	-	-	-	-	-	-	-	-	-	-	-	-
XMW0422*356	3,5-Dimethyldodecane	3,5-二甲基十二烷	Hydrocarbons	烃类	C14H30	107770-99-0	-	-	-	-	-	-	-	-	-	-	-	-	-	-	-	-	-
XMW0424	2,6-Dimethyl-1-nonen-3-yn-5-ol	2,6-二甲基-1-壬烯-3-炔-5-醇	Alcohol	醇	C11H18O	19780-98-4	-	-	-	-	-	-	-	-	-	-	-	-	-	-	-	-	-
XMW0437	1,5-Cyclooctadiene, 1,6-dimethyl-	1,6-二甲基-1,5-环辛二烯	Hydrocarbons	烃类	C10H16	3760-13-2	-	-	-	-	-	-	-	-	-	-	-	-	-	-	-	-	-
XMW0441	1H-1,2,4-Triazole, 3-chloro-	3-氯-1H-1,2,4-三唑	Heterocyclic compound	杂环化合物	C2H2ClN3	6818-99-1	-	-	-	-	-	-	-	-	-	-	-	-	-	-	-	-	-
XMW0442	Betahistine	倍他司汀	Heterocyclic compound	杂环化合物	C8H12N2	5638-76-6	-	-	-	-	-	-	-	-	-	-	-	-	-	-	-	-	-
XMW0445	6-Ethyl-5,6-dihydro-2H-pyran-2-one	6-乙基-5,6-二氢-2H-吡喃-2-酮	Ketone	酮	C7H10O2	19895-35-3	-	-	-	-	-	-	-	-	-	-	-	-	-	-	-	-	-
XMW0446	2,4-Dimethyl-2-oxazoline-4-methanol	2,4-二甲基-2-恶唑啉-4-甲醇	Alcohol	醇	C6H11NO2	39986-37-3	-	-	-	-	-	-	-	-	-	-	-	-	-	-	-	-	-
XMW0454*035	(3R,6S)-2,2,6-Trimethyl-6-vinyltetrahydro-2H-pyran-3-ol	(3R,6S)-2,2,6-三甲基-6-乙烯基四氢-2H-吡喃-3-醇	Heterocyclic compound	杂环化合物	C10H18O2	39028-58-5	woody	3	0.0615283	0.0410984	0.0485598	0.047742	0.049504	0.0482634	0.191443	0.188792	0.122771	0.136572	0.166744	0.147938	0.130257	0.12398	0.123284
XMW0455	1,3-Benzenediol, 4,5-dimethyl-	4,5-二甲基-1,3-苯二醇	Phenol	酚	C8H10O2	527-55-9	-	-	-	-	-	-	-	-	-	-	-	-	-	-	-	-	-
XMW0461	cis-3-Hexenyl cis-3-hexenoate	Z,Z-3-己烯酸-3-己烯酯	Ester	酯	C12H20O2	61444-38-0	green, tomato, leafy, pear, melon, metallic, fennel, tropical	-	-	-	-	-	-	-	-	-	-	-	-	-	-	-	-
XMW0484	Furan, 2-propyl-	2-丙基呋喃	Heterocyclic compound	杂环化合物	C7H10O	4229-91-8	-	0.2	0.212528	0.270301	0.25327	0.245737	0.287533	0.266011	0.133128	0.134437	0.13671	0.140414	0.143355	0.137536	0.230933	0.222357	0.220458
XMW0487	2-Picoline, 6-nitro-	6-硝基-2-甲基吡啶	Heterocyclic compound	杂环化合物	C6H6N2O2	18368-61-1	-	-	-	-	-	-	-	-	-	-	-	-	-	-	-	-	-
XMW0488	2-Acetylpyrrolidine	2-乙酰吡咯烷	Heterocyclic compound	杂环化合物	C6H11NO	60026-20-2	-	-	-	-	-	-	-	-	-	-	-	-	-	-	-	-	-
XMW0489	p-Mentha-1(7),2-dien-8-ol	对薄荷-1(7)，2-二烯-8-醇	Terpenoids	萜类	C10H16O	65293-09-6	-	-	-	-	-	-	-	-	-	-	-	-	-	-	-	-	-
XMW0494	Benzene, 1,4-dimethoxy-	1,4-二甲氧基苯	Ether	醚	C8H10O2	150-78-7	sweet, green, new-mown hay, fennel	-	-	-	-	-	-	-	-	-	-	-	-	-	-	-	-
XMW0495	Dehydromevalonic lactone	脱氢甲羟戊酸内酯	Ester	酯	C6H8O2	2381-87-5	-	-	-	-	-	-	-	-	-	-	-	-	-	-	-	-	-
XMW0499	Undecane, 3,4-dimethyl-	3,4-二甲基十一烷	Hydrocarbons	烃类	C13H28	17312-78-6	-	-	-	-	-	-	-	-	-	-	-	-	-	-	-	-	-
XMW0502*426	Undecane, 3,8-dimethyl-	3,8-二甲基十一烷	Hydrocarbons	烃类	C13H28	17301-30-3	-	-	-	-	-	-	-	-	-	-	-	-	-	-	-	-	-
XMW0504*084	1H-Benzocycloheptene, 2,4a,5,6,7,8-hexahydro-3,5,5,9-tetramethyl-, (R)-	(R)-2,4a，5,6,7,8-六氢-3,5,5,9-四甲基-1H-苯环庚烯	Terpenoids	萜类	C15H24	1461-03-6	-	-	-	-	-	-	-	-	-	-	-	-	-	-	-	-	-
XMW0517*395	Thiophene, 3-ethyl-	3-乙基噻吩	Heterocyclic compound	杂环化合物	C6H8S	1795-01-3	styrene	3	0.0304476	0.0285337	0.0299233	0.0294251	0.0314903	0.0336308	0.0420783	0.0436032	0.0418569	0.0425853	0.0453895	0.0431393	0.0447164	0.0422214	0.042717
XMW0526	Acetaldehyde, (3,3-dimethylcyclohexylidene)-, (Z)-	(Z)-(3,3-二甲基亚环己基)乙醛	Aldehyde	醛	C10H16O	26532-24-1	-	-	-	-	-	-	-	-	-	-	-	-	-	-	-	-	-
XMW0528*262	Thiophene, 2-butyl-	2-丁基噻吩	Heterocyclic compound	杂环化合物	C8H12S	1455-20-5	fruity, floral, milky, fried, chicken	-	-	-	-	-	-	-	-	-	-	-	-	-	-	-	-
XMW0529	Bicyclo[2.2.1]heptane, 2-chloro-1,7,7-trimethyl-, (1R-endo)-	氫氯化蒎烯	Terpenoids	萜类	C10H17Cl	30462-53-4	-	-	-	-	-	-	-	-	-	-	-	-	-	-	-	-	-
XMW0539	3,4-Dimethoxytoluene	3,4-二甲氧基甲苯	Ether	醚	C9H12O2	494-99-5	-	-	-	-	-	-	-	-	-	-	-	-	-	-	-	-	-
XMW0569*393	2-Hexanol, (R)-	(R)-2-己醇	Alcohol	醇	C6H14O	26549-24-6	mushroom, dusty, oily	-	-	-	-	-	-	-	-	-	-	-	-	-	-	-	-
XMW0573	1,5-Diazabicyclo[3.1.0]hexane	1,5-二氮杂双环[3.1.0]己烷	Heterocyclic compound	杂环化合物	C4H8N2	13090-31-8	-	-	-	-	-	-	-	-	-	-	-	-	-	-	-	-	-
XMW0574	4-Penten-1-ol, propanoate	4-戊烯-1-醇丙酸酯	Ester	酯	C8H14O2	30563-30-5	-	-	-	-	-	-	-	-	-	-	-	-	-	-	-	-	-
XMW0575	L-Norleucine, methyl ester	L-正亮氨酸甲酯	Ester	酯	C7H15NO2	21754-55-2	-	-	-	-	-	-	-	-	-	-	-	-	-	-	-	-	-
XMW0576	Benzeneethanamine	苯乙胺	Amine	胺	C8H11N	64-04-0	ammoniacal, fishy	-	-	-	-	-	-	-	-	-	-	-	-	-	-	-	-
XMW0578	Furan, 2-butyltetrahydro-	2-丁基四氢呋喃	Heterocyclic compound	杂环化合物	C8H16O	1004-29-1	-	-	-	-	-	-	-	-	-	-	-	-	-	-	-	-	-
XMW0585	5-Isoxazolecarboxylic acid, 4,5-dihydro-5-methyl-, methyl ester, (R)-	(R)-5-异恶唑羧酸-4,5-二氢-5-甲基甲酯	Heterocyclic compound	杂环化合物	C6H9NO3	64018-42-4	-	-	-	-	-	-	-	-	-	-	-	-	-	-	-	-	-
XMW0591*037	Nonane, 2-methyl-5-propyl-	2-甲基-5-丙基壬烷	Hydrocarbons	烃类	C13H28	31081-17-1	-	-	-	-	-	-	-	-	-	-	-	-	-	-	-	-	-
XMW0592	Pentadecane, 4-methyl-	4-甲基十五烷	Hydrocarbons	烃类	C16H34	2801-87-8	-	-	-	-	-	-	-	-	-	-	-	-	-	-	-	-	-
XMW0598	.alpha.-Methylstyrene	α-甲基苯乙烯	Aromatics	芳烃	C9H10	98-83-9	-	2.2	0.000650677	0.00131061	0.000434297	0.000740339	0.000577046	0.000869476	0.0167166	0.0235947	0.0177044	0.018904	0.0181429	0.0159979	0.0112529	0.0107993	0.0106466
XMW0604	Octane, 2,3,3-trimethyl-	2,3,3-三甲基辛烷	Hydrocarbons	烃类	C11H24	62016-30-2	-	-	-	-	-	-	-	-	-	-	-	-	-	-	-	-	-
XMW0609*041	Undecane, 3,6-dimethyl-	3,6-二甲基十一烷	Hydrocarbons	烃类	C13H28	17301-28-9	-	-	-	-	-	-	-	-	-	-	-	-	-	-	-	-	-
XMW0611	Decane, 2,3,6-trimethyl-	2,3,6-三甲基癸烷	Hydrocarbons	烃类	C13H28	62238-12-4	-	-	-	-	-	-	-	-	-	-	-	-	-	-	-	-	-
XMW0617	Propanoic acid, 2-methyl-, 3-hydroxy-2,2,4-trimethylpentyl ester	2-甲基丙酸-3-羟基-2,2,4-三甲基戊酯	Ester	酯	C12H24O3	77-68-9	-	-	-	-	-	-	-	-	-	-	-	-	-	-	-	-	-
XMW0634	1,5-Cyclohexadiene-1-methanol, 4-(1-methylethyl)-	4-(1-甲基乙基)-1,5-环己二烯-1-甲醇	Terpenoids	萜类	C10H16O	19876-45-0	-	-	-	-	-	-	-	-	-	-	-	-	-	-	-	-	-
XMW0636	Decane, 1-iodo-	1-碘癸烷	Halogenated hydrocarbons	卤代烃	C10H21I	2050-77-3	-	-	-	-	-	-	-	-	-	-	-	-	-	-	-	-	-
XMW0642	Cyclohexanol, 3,5-dimethyl-	3,5-二甲基环己醇	Alcohol	醇	C8H16O	5441-52-1	-	-	-	-	-	-	-	-	-	-	-	-	-	-	-	-	-
XMW0643	Butyramide, 2-cyano-2-ethyl-	2-氰基-2-乙基丁酰胺	Amine	胺	C7H12N2O	18705-38-9	-	-	-	-	-	-	-	-	-	-	-	-	-	-	-	-	-
XMW0644	1H-Imidazole, 2-propyl-	2-丙基-1H-咪唑	Heterocyclic compound	杂环化合物	C6H10N2	50995-95-4	-	-	-	-	-	-	-	-	-	-	-	-	-	-	-	-	-
XMW0659	Benzene, n-butyl-	正丁基苯	Aromatics	芳烃	C10H14	104-51-8	-	0.014	31.8016	35.4727	36.0911	33.9853	38.1793	36.7072	28.9897	28.2581	27.118	27.7848	28.4769	26.7004	38.4522	36.6893	36.8107
XMW0660*267	2-Octenoic acid	2-辛烯酸	Acid	酸	C8H14O2	1470-50-4	-	-	-	-	-	-	-	-	-	-	-	-	-	-	-	-	-
XMW0663	3,5-Dimethyl-1-butylpyrazole	3,5-二甲基-1-丁基吡唑	Heterocyclic compound	杂环化合物	C9H16N2	2655-37-0	-	-	-	-	-	-	-	-	-	-	-	-	-	-	-	-	-
XMW0693*050	2,6-Octadienoic acid, 3,7-dimethyl-, methyl ester	2,6-辛二烯酸-3,7-二甲基甲酯	Ester	酯	C11H18O2	2349-14-6	-	-	-	-	-	-	-	-	-	-	-	-	-	-	-	-	-
XMW0694	Ethylamine, 2-diethylboryloxy-	2-二乙基硼氧基乙基胺	Amine	胺	C6H16BNO	149894-26-8	-	-	-	-	-	-	-	-	-	-	-	-	-	-	-	-	-
XMW0702	2-(3-Thienyl)pyridine	2-(3-噻吩基)吡啶	Heterocyclic compound	杂环化合物	C9H7NS	21298-55-5	-	-	-	-	-	-	-	-	-	-	-	-	-	-	-	-	-
XMW0706	1,1'-Biphenyl, 3-methyl-	3-甲基-1,1'-联苯	Aromatics	芳烃	C13H12	643-93-6	green, rose	-	-	-	-	-	-	-	-	-	-	-	-	-	-	-	-
XMW0713	2-Cyclohexen-1-one, 3-methyl-	3-甲基-2-环己烯-1-酮	Ketone	酮	C7H10O	1193-18-6	nutty, caramel, phenol, cherry	-	-	-	-	-	-	-	-	-	-	-	-	-	-	-	-
XMW0735	Benzenemethanol, .alpha.-2-propenyl-	α-2-丙烯基苯甲醇	Alcohol	醇	C10H12O	936-58-3	-	-	-	-	-	-	-	-	-	-	-	-	-	-	-	-	-
XMW0744	2,6-Dodecadien-1-al	2,6-十二碳二烯-1-醛	Aldehyde	醛	C12H20O	21662-13-5	citrus, mandarin, orange, melon	-	-	-	-	-	-	-	-	-	-	-	-	-	-	-	-
XMW0764*131	(S)-(-)-(4-Isopropenyl-1-cyclohexenyl)methanol	(S)-(-)-(4-异丙烯基-1-环己烯基)甲醇	Terpenoids	萜类	C10H16O	18457-55-1	-	1.1	0.000492546	0.000533801	0.000555902	0.000503686	0.000528287	0.000530857	0.00336212	0.00260828	0.00230804	0.00254626	0.00283287	0.00290496	0.003841	0.0035861	0.0036971
XMW0772	1,3-Cyclopentanedione, 2-acetyl-4-methyl-	2-乙酰基-4-甲基-1,3-环戊二酮	Ketone	酮	C8H10O3	4056-69-3	-	-	-	-	-	-	-	-	-	-	-	-	-	-	-	-	-
XMW0773	Ethanol, 2-(2-hydroxyethoxy)-, 1-nitrate	1-硝酸酯-2-(2-羟基乙氧基)-乙醇	Alcohol	醇	C4H9NO5	20633-16-3	-	-	-	-	-	-	-	-	-	-	-	-	-	-	-	-	-
XMW0776	Benzoic acid, 2-propenyl ester	苯甲酸-2-丙烯酯	Ester	酯	C10H10O2	583-04-0	sweet, floral, cherry, berry	-	-	-	-	-	-	-	-	-	-	-	-	-	-	-	-
XMW0791*451	Phenol, 4-methyl-2-nitro-	4-甲基-2-硝基苯酚	Phenol	酚	C7H7NO3	119-33-5	-	0.8	0.035996	0.030142	0.0266351	0.0308732	0.0355399	0.0327065	0.0581285	0.0584142	0.0491229	0.0483652	0.0545839	0.0476624	0.0606987	0.0579315	0.0574435
XMW0797*083	Naphthalene, 1,2,4a,5,6,8a-hexahydro-4,7-dimethyl-1-(1-methylethyl)-,[1R-(1.alpha.,4a.alpha.,8a.alpha.)]-	[1R-(1α,4aα,8aα)]-1,2,4a,5,6,8a-六氢-4,7-二甲基-1-(1-甲基乙基)萘	Terpenoids	萜类	C15H24	17627-24-6	-	-	-	-	-	-	-	-	-	-	-	-	-	-	-	-	-
XMW0826	3-Methylisoxazolo[4,5-b]pyridine	3-甲基异恶唑并[4,5-b]吡啶	Heterocyclic compound	杂环化合物	C7H6N2O	83988-39-0	-	-	-	-	-	-	-	-	-	-	-	-	-	-	-	-	-
XMW0835	Benzene, 1-methyl-2-(1-ethylpropyl)-	1-甲基-2-(1-乙基丙基)苯	Aromatics	芳烃	C12H18	54410-74-1	-	-	-	-	-	-	-	-	-	-	-	-	-	-	-	-	-
XMW0886	3(2H)-Pyridazinone	3(2H)-哒嗪酮	Heterocyclic compound	杂环化合物	C4H4N2O	504-30-3	-	-	-	-	-	-	-	-	-	-	-	-	-	-	-	-	-
XMW0889	Bicyclo[3.1.0]hex-2-ene, 4-methylene-1-(1-methylethyl)-	4-亚甲基-1-(1-甲基乙基)-双环[3.1.0]-2-己烯	Terpenoids	萜类	C10H14	36262-09-6	-	-	-	-	-	-	-	-	-	-	-	-	-	-	-	-	-
XMW0890*228	1-Hepten-6-one, 2-methyl-	2-甲基-1-庚烯-6-酮	Ketone	酮	C8H14O	10408-15-8	-	-	-	-	-	-	-	-	-	-	-	-	-	-	-	-	-
XMW0895*021	Indan, 1-methyl-	1-甲基茚满	Aromatics	芳烃	C10H12	767-58-8	-	-	-	-	-	-	-	-	-	-	-	-	-	-	-	-	-
XMW0902*261	2,6-Dimethyl-2-trans-6-octadiene	反式-2,6-二甲基-2,6-辛二烯	Terpenoids	萜类	C10H18	2609-23-6	-	-	-	-	-	-	-	-	-	-	-	-	-	-	-	-	-
XMW0906	Benzene, tert-butyl-	叔丁基苯	Aromatics	芳烃	C10H14	98-06-6	-	0.05	0.0614593	0.0637823	0.0682895	0.0656139	0.077701	0.0716077	0.0191217	0.0186914	0.024274	0.017456	0.0156335	0.0215864	0.0627363	0.0604271	0.059687
XMW0909	2,6,6-Trimethylbicyclo[3.2.0]hept-2-en-7-one	2,6,6-三甲基双环[3.2.0]-2-庚烯-7-酮	Ketone	酮	C10H14O	4613-37-0	-	-	-	-	-	-	-	-	-	-	-	-	-	-	-	-	-
XMW0910	1H-Imidazole, 1-acetyl-	1-乙酰基-1H-咪唑	Heterocyclic compound	杂环化合物	C5H6N2O	2466-76-4	-	880	0.00692832	0.00692642	0.00689168	0.00656929	0.00695565	0.0066922	0.0073046	0.00752549	0.0068956	0.00692139	0.00745445	0.00671519	0.00732315	0.00697596	0.00704241
XMW0917	3-Nonen-5-one	3-壬烯-5-酮	Ketone	酮	C9H16O	82456-34-6	-	-	-	-	-	-	-	-	-	-	-	-	-	-	-	-	-
XMW0918	Isocyclocitral	异环柠檬醛	Aldehyde	醛	C10H16O	1335-66-6	green, aldehydic, earthy, woody, herbal, leafy	-	-	-	-	-	-	-	-	-	-	-	-	-	-	-	-
XMW0920	2-Propenoic acid, 2-methyl-, 1,2-ethanediyl ester	乙二醇二甲基丙烯酸酯	Ester	酯	C10H14O4	97-90-5	-	-	-	-	-	-	-	-	-	-	-	-	-	-	-	-	-
XMW0921	1-Pentanone, 1-(2-thienyl)-	1-(2-噻吩基)-1-戊酮	Ketone	酮	C9H12OS	53119-25-8	-	-	-	-	-	-	-	-	-	-	-	-	-	-	-	-	-
XMW0925	Camphenone, 6-	6-莰酮	Ketone	酮	C10H14O	55659-42-2	-	-	-	-	-	-	-	-	-	-	-	-	-	-	-	-	-
XMW0926*080	Ethanone, 1-(2,4-dimethylphenyl)-	1-(2,4-二甲基苯基)乙酮	Ketone	酮	C10H12O	89-74-7	floral, woody, sweet, mimosa, minty	-	-	-	-	-	-	-	-	-	-	-	-	-	-	-	-
XMW0935*447	(E)-2,6-Dimethylocta-2,5,7-trien-4-one	(E)-2,6-二甲基-2,5,7-辛三烯-4-酮	Terpenoids	萜类	C10H14O	33746-72-4	-	-	-	-	-	-	-	-	-	-	-	-	-	-	-	-	-
XMW0941*433	exo-7-(trans-1-Propenyl)bicyclo[4.2.0]oct-1(2)-ene	7-[(1E)-1-丙烯基]双环[4.2.0]-1-辛烯	Hydrocarbons	烃类	C11H16	107983-42-6	-	-	-	-	-	-	-	-	-	-	-	-	-	-	-	-	-
XMW0943*425	Undecane, 3,5-dimethyl-	3,5-二甲基十一烷	Hydrocarbons	烃类	C13H28	17312-81-1	-	-	-	-	-	-	-	-	-	-	-	-	-	-	-	-	-
XMW0949	1-Decen-3-one	1-癸烯-3-酮	Ketone	酮	C10H18O	56606-79-2	-	-	-	-	-	-	-	-	-	-	-	-	-	-	-	-	-
XMW0952	4-Methylhexyl 3-methylbutanoate	3-甲基丁酸-4-甲基己酯	Ester	酯	C12H24O2	1215127-80-2	-	-	-	-	-	-	-	-	-	-	-	-	-	-	-	-	-
XMW0981*126	Butanoic acid, 3-methyl-, 2-phenylethyl ester	3-甲基丁酸-2-苯乙酯	Ester	酯	C13H18O2	140-26-1	floral, fruity, sweet, rose, peach, apricot	1e-05	470.615	245.09	319.199	351.065	424.371	363.108	1901.05	1940.72	1075.74	1213.72	1281.55	1446.75	1694.87	1624.73	1645.66
XMW1025	1H-Indene, 2,3-dihydro-4-propyl-	2,3-二氢-4-丙基-1H-茚	Aromatics	芳烃	C12H16	92013-16-6	-	-	-	-	-	-	-	-	-	-	-	-	-	-	-	-	-
XMW1059	Ethanol, 2-nitro-, nitrate (ester)	硝酸-2-硝基乙酯	Nitrogen compounds	含氮化合物	C2H4N2O5	4528-34-1	-	-	-	-	-	-	-	-	-	-	-	-	-	-	-	-	-
XMW1061	Thiophene, 2-hexyl-	2-己基噻吩	Heterocyclic compound	杂环化合物	C10H16S	18794-77-9	floral, fruity, gassy, green, meaty	-	-	-	-	-	-	-	-	-	-	-	-	-	-	-	-
XMW1069*313	Butanoic acid, 3-hexenyl ester, (E)-	(E)-丁酸-3-己烯酯	Ester	酯	C10H18O2	53398-84-8	-	-	-	-	-	-	-	-	-	-	-	-	-	-	-	-	-
XMW1083	7-Octene-2,6-diol, 2,6-dimethyl-	2,6-二甲基-7-辛烯-2,6-二醇	Alcohol	醇	C10H20O2	29210-77-3	-	-	-	-	-	-	-	-	-	-	-	-	-	-	-	-	-
XMW1085	2-Butenoic acid, butyl ester	2-丁烯酸丁酯	Ester	酯	C8H14O2	7299-91-4	-	-	-	-	-	-	-	-	-	-	-	-	-	-	-	-	-
XMW1087	2(3H)-Furanone, 5-(acetyloxy)dihydro-5-methyl-	5-(乙酰氧基)二氢-5-甲基-2(3H)-呋喃酮	Ketone	酮	C7H10O4	57681-51-3	-	-	-	-	-	-	-	-	-	-	-	-	-	-	-	-	-
XMW1089	Hexanoic acid, cyclopentyl ester	己酸环戊酯	Ester	酯	C11H20O2	5413-59-2	-	-	-	-	-	-	-	-	-	-	-	-	-	-	-	-	-
XMW1092	7'-Oxaspiro[cyclopropane-1,4'-tricyclo[3.3.1.0(6,8)]nonan-2'-one]	螺[3-氧三环[3.3.1.0 2,4 ]壬烷-8,1'-环丙烷]-6-酮	Ketone	酮	C10H12O2	109637-57-2	-	-	-	-	-	-	-	-	-	-	-	-	-	-	-	-	-
XMW1097*355	Hexanoic acid, 3-hexenyl ester	己酸-3-己烯酯	Ester	酯	C12H22O2	84434-19-5	-	-	-	-	-	-	-	-	-	-	-	-	-	-	-	-	-
XMW1107	N,N'-Methylenebismethacrylamide	N,N'-亚甲基双甲基丙烯酰胺	Amine	胺	C9H14N2O2	2359-15-1	-	-	-	-	-	-	-	-	-	-	-	-	-	-	-	-	-
XMW1113	2-Octyl methylphosphonofluoridate	2-辛基甲基氟膦酸酯	Ester	酯	C9H20FO2P	22925-97-9	-	-	-	-	-	-	-	-	-	-	-	-	-	-	-	-	-
XMW1117	2-Propenoic acid, pentyl ester	2-丙烯酸戊酯	Ester	酯	C8H14O2	2998-23-4	-	-	-	-	-	-	-	-	-	-	-	-	-	-	-	-	-
XMW1123*411	Benzene, 2-ethyl-1,4-dimethyl-	2-乙基-1,4-二甲基苯	Aromatics	芳烃	C10H14	1758-88-9	-	-	-	-	-	-	-	-	-	-	-	-	-	-	-	-	-
XMW1138	6-Octen-1-ol, 7-methyl-3-methylene-	7-甲基-3-亚甲基-6-辛基-1-醇	Terpenoids	萜类	C10H18O	13066-51-8	-	-	-	-	-	-	-	-	-	-	-	-	-	-	-	-	-
XMW1142*040	.alpha.-Thujenal	5-丙-2-基双环[3.1.0]-2-己烯-2-甲醛	Aldehyde	醛	C10H14O	57129-54-1	-	-	-	-	-	-	-	-	-	-	-	-	-	-	-	-	-
XMW1195	Butanoic acid, 3-methyl-3-nitroso-, methyl ester	丁酸-3-甲基-3-亚硝基甲酯	Ester	酯	C6H11NO3	49680-44-6	-	-	-	-	-	-	-	-	-	-	-	-	-	-	-	-	-
XMW1198	3-Penten-2-one, 4-methoxy-	4-甲氧基-3-戊烯-2-酮	Ketone	酮	C6H10O2	2845-83-2	-	-	-	-	-	-	-	-	-	-	-	-	-	-	-	-	-
XMW1202	Ethanone, 1-(4-hydroxy-3-thienyl)-	1-(4-羟基-3-噻吩基)乙酮	Ketone	酮	C6H6O2S	5556-16-1	-	-	-	-	-	-	-	-	-	-	-	-	-	-	-	-	-
XMW1203	2,5-Furandione, dihydro-3-methyl-	二氢-3-甲基-2,5-呋喃二酮	Ketone	酮	C5H6O3	4100-80-5	-	-	-	-	-	-	-	-	-	-	-	-	-	-	-	-	-
XMW1209	Propanoic acid, 2-methyl-, 2-methylbutyl ester	2-甲基丙酸-2-甲基丁酯	Ester	酯	C9H18O2	2445-69-4	fruity, ethereal, tropical, banana	0.014	4.27531	5.60529	4.31184	4.25722	4.23022	3.87915	0.480794	0.515713	0.547091	0.531768	0.569015	0.577167	2.3047	2.22361	2.20265
XMW1213	Ethyl cyanoacetate	氰乙酸乙酯	Ester	酯	C5H7NO2	105-56-6	-	1700	1.6202747968682666e-05	1.758637033260393e-05	1.7332184100558308e-05	1.620696047844269e-05	1.7129364175350488e-05	1.665445495261264e-05	7.464469027811261e-06	7.643746313348302e-06	7.094029240876339e-06	7.52018158926933e-06	7.710962978082592e-06	8.67570354855276e-06	1.6329193855983433e-05	1.567773932181857e-05	1.5831991323826648e-05
XMW1218	2-Nonanone, 3-(hydroxymethyl)-	3-(羟甲基)-2-壬酮	Ketone	酮	C10H20O2	67801-33-6	fresh, sweet, green, weedy, earthy, herbal	-	-	-	-	-	-	-	-	-	-	-	-	-	-	-	-
XMW1219*109	2-Butenoic acid, 2-methyl-, 2-methylpropyl ester, (E)-	(E)-2-甲基-2-丁烯酸-2-甲基丙酯	Ester	酯	C9H16O2	61692-84-0	herbal, pungent	-	-	-	-	-	-	-	-	-	-	-	-	-	-	-	-
XMW1221	Acetic acid, (propylthio)-, methyl ester	(丙硫基)乙酸甲酯	Ester	酯	C6H12O2S	20600-65-1	-	-	-	-	-	-	-	-	-	-	-	-	-	-	-	-	-
XMW1227	(E)-2-Methylbut-2-en-1-yl methacrylate	(E)-2-甲基-2-丁烯-1-甲基丙烯酸酯	Ester	酯	C9H14O2	88142-95-4	-	-	-	-	-	-	-	-	-	-	-	-	-	-	-	-	-
XMW1229	Bicyclo(3.3.1)non-2-ene	双环(3.3.1)-2-壬烯	Hydrocarbons	烃类	C9H14	6671-66-5	-	-	-	-	-	-	-	-	-	-	-	-	-	-	-	-	-
XMW1234	Propanoic acid, 2-acetylhydrazono-	(2E)-2-(乙酰亚肼基)丙酸	Acid	酸	C5H8N2O3	64096-81-7	-	-	-	-	-	-	-	-	-	-	-	-	-	-	-	-	-
XMW1241	Acetic acid, cyano-, 2-methoxyethyl ester	氰基乙酸-2-甲氧基乙酯	Ester	酯	C6H9NO3	10258-54-5	-	-	-	-	-	-	-	-	-	-	-	-	-	-	-	-	-
XMW1243	Methyl 6-chloronicotinate	6-氯烟酸甲酯	Ester	酯	C7H6ClNO2	73781-91-6	-	-	-	-	-	-	-	-	-	-	-	-	-	-	-	-	-
XMW1244	Hexanoic acid, pentyl ester	己酸戊酯	Ester	酯	C11H22O2	540-07-8	sweet, green, fruity, estery, pineapple, apple, pear, fatty	13.802	0.000704639	0.00051206	0.000477755	0.000574045	0.000663326	0.000629908	0.000837074	0.000946404	0.000927503	0.000901698	0.000849157	0.00094408	0.00108249	0.00102345	0.00103189
XMW1246	2-Butenoic acid, hexyl ester	2-丁烯酸己酯	Ester	酯	C10H18O2	19089-92-0	sweet, caramel, green, walnut, oily, radish	-	-	-	-	-	-	-	-	-	-	-	-	-	-	-	-
XMW1286	1H-Imidazole-4-methanol	1H-咪唑-4-甲醇	Alcohol	醇	C4H6N2O	822-55-9	-	-	-	-	-	-	-	-	-	-	-	-	-	-	-	-	-
XMW1292	Butanoic acid, 2-methylpropyl ester	丁酸-2-甲基丙基酯	Ester	酯	C8H16O2	539-90-2	sweet, fruity, pineapple, tutti-frutti, rummy, cherry, apple, overripe, fruity, bubble, gum	0.0094	1.65114	1.42049	1.83512	1.62667	1.66972	1.94297	0.880719	0.804076	0.858777	0.876648	0.926156	0.876179	1.60137	1.52521	1.54731
XMW1310*106	Isobutyl isovalerate	异戊酸异丁酯	Ester	酯	C9H18O2	589-59-3	sweet, fruity, apple, raspberry, green, banana	0.034	0.111268	0.0975932	0.0967813	0.106934	0.151039	0.10075	0.109895	0.127268	0.143851	0.159643	0.145023	0.148973	0.165645	0.158698	0.160012
XMW1314*101	2,3,5-Trimethyl-6-ethylpyrazine	2,3,5-三甲基-6-乙基吡嗪	Heterocyclic compound	杂环化合物	C9H14N2	17398-16-2	-	-	-	-	-	-	-	-	-	-	-	-	-	-	-	-	-
XMW1315	Undecane, 4-methyl-	4-甲基十一烷	Hydrocarbons	烃类	C12H26	2980-69-0	-	-	-	-	-	-	-	-	-	-	-	-	-	-	-	-	-
XMW1320	4-Isopropyl-1,3-cyclohexanedione	4-异丙基-1,3-环己二酮	Ketone	酮	C9H14O2	62831-62-3	-	-	-	-	-	-	-	-	-	-	-	-	-	-	-	-	-
XMW1326	2,6-Piperidinedione, 3-ethyl-	3-乙基-2,6-哌啶二酮	Ketone	酮	C7H11NO2	25115-69-9	-	-	-	-	-	-	-	-	-	-	-	-	-	-	-	-	-
XMW1327	Propanal, dipropylhydrazone	N-丙基-N-[(Z)-亚丙基氨基]丙-1-胺	Amine	胺	C9H20N2	34687-35-9	-	-	-	-	-	-	-	-	-	-	-	-	-	-	-	-	-
XMW1330*397	Dodecane, 3-methyl-	3-甲基十二烷	Hydrocarbons	烃类	C13H28	17312-57-1	-	-	-	-	-	-	-	-	-	-	-	-	-	-	-	-	-
XMW1337	Nonane, 3-methyl-5-propyl-	3-甲基-5-丙基壬烷	Hydrocarbons	烃类	C13H28	31081-18-2	-	-	-	-	-	-	-	-	-	-	-	-	-	-	-	-	-
XMW1350*312	Naphthalene, 2,3,6-trimethyl-	2,3,6-三甲基萘	Aromatics	芳烃	C13H14	829-26-5	fruity, dry	-	-	-	-	-	-	-	-	-	-	-	-	-	-	-	-
XMW1379	Cyclooctane, 1,5-dimethyl-2,6-bis(methylene)-	1,5-二甲基-2,6-双(亚甲基)环辛烷	Hydrocarbons	烃类	C12H20	74301-13-6	-	-	-	-	-	-	-	-	-	-	-	-	-	-	-	-	-
XMW1392*433	2-Methyl-7-exo-vinylbicyclo[4.2.0]oct-1(2)-ene	2-甲基-7-外乙烯基双环[4.2.0] 辛-1(2)-烯	Hydrocarbons	烃类	C11H16	107914-89-6	-	-	-	-	-	-	-	-	-	-	-	-	-	-	-	-	-
XMW1397	2-Methylindene	2-亚甲基茚	Aromatics	芳烃	C10H10	2177-47-1	-	-	-	-	-	-	-	-	-	-	-	-	-	-	-	-	-
XMW1400	n-Pentyl methylphosphonofluoridate	1-[氟(甲基)磷酰基]氧戊烷	Halogenated hydrocarbons	卤代烃	C6H14FO2P	13454-59-6	-	-	-	-	-	-	-	-	-	-	-	-	-	-	-	-	-
XMW1401*042	n-Valeric acid cis-3-hexenyl ester	顺式正戊酸-3-己烯酯	Ester	酯	C11H20O2	35852-46-1	green, fruity, apple, pear, kiwi, unripe, banana, tropical	0.06	3.65629	3.47551	3.45487	3.48254	3.90454	3.73132	6.49235	6.5373	5.5634	5.54758	6.22238	5.26125	6.45534	6.07561	6.14519
XMW1403*042	cis-3-Hexenyl isovalerate	顺式-3-己烯基异戊酸酯	Ester	酯	C11H20O2	35154-45-1	fresh, green, apple, fruity, tropical, pineapple	0.02	11.0421	10.5238	10.4658	10.5384	11.8066	11.3064	19.4061	19.578	16.6414	16.6162	18.7171	15.7491	19.433	18.2932	18.503
XMW1405	Acenaphthene	1,8-乙烯萘	Aromatics	芳烃	C12H10	83-32-9	-	0.08	0.0437987	0.027451	0.0335249	0.0355567	0.0434216	0.0366608	0.209054	0.21893	0.121474	0.128703	0.132423	0.162203	0.188989	0.179687	0.182769
XMW1409	(R)-(+)-1-(p-Tolyl)ethylamine	(R)-(+)-1-(对甲苯基)乙胺	Amine	胺	C9H13N	4187-38-6	-	-	-	-	-	-	-	-	-	-	-	-	-	-	-	-	-
XMW1411	1,3,6,10-Dodecatetraene, 3,7,11-trimethyl-, (Z,E)-	(Z，E)-3,7,11-三甲基-1,3,6,10-十二碳烯	Terpenoids	萜类	C15H24	26560-14-5	-	0.087	0.810431	0.489357	0.640235	0.641455	0.759895	0.644655	3.40571	3.48331	1.97056	2.15619	2.37261	2.6748	3.06034	2.92735	2.97721
XMW1429	1-(2-Hydroxyethyl)-1,2,4-triazole	1-(2-羟乙基)-1,2,4-三唑	Alcohol	醇	C4H7N3O	3273-14-1	-	-	-	-	-	-	-	-	-	-	-	-	-	-	-	-	-
XMW1432	2,4-Dimethyl 1,4-pentadiene	2,4-二甲基 1,4-戊二烯	Hydrocarbons	烃类	C7H12	4161-65-3	-	-	-	-	-	-	-	-	-	-	-	-	-	-	-	-	-
XMW1433	2,6-Heptanedione, 3-acetyl-	3-乙酰基-2,6-庚二酮	Ketone	酮	C9H14O3	29214-57-1	-	-	-	-	-	-	-	-	-	-	-	-	-	-	-	-	-
XMW1448	3,6-Dimethyl-2,3,3a,4,5,7a-hexahydrobenzofuran	3,6-二甲基-2,3,3a,4,5,7a-六氢苯并呋喃	Heterocyclic compound	杂环化合物	C10H16O	70786-44-6	herbal, dill	0.03	0.0311809	0.0337925	0.0351917	0.0318861	0.0334435	0.0336062	0.202862	0.199043	0.179826	0.152462	0.200657	0.153157	0.154752	0.149477	0.147929
XMW1464	Benzene, (butoxymethyl)-	(丁氧基甲基)苯	Ether	醚	C11H16O	588-67-0	floral, rose	-	-	-	-	-	-	-	-	-	-	-	-	-	-	-	-
XMW1468	(2,2,6-Trimethyl-bicyclo[4.1.0]hept-1-yl)-methanol	(2,2,6-三甲基-双环[4.1.0]庚-1-基)甲醇	Alcohol	醇	C11H20O	78996-11-9	-	-	-	-	-	-	-	-	-	-	-	-	-	-	-	-	-
XMW1470	[1,1'-Bicyclopentyl]-2-one	[1,1'-双环戊基] -2-酮	Ketone	酮	C10H16O	4884-24-6	fruity, green, minty, aldehydic, woody	-	-	-	-	-	-	-	-	-	-	-	-	-	-	-	-
XMW1472	Cyclohexane, 1-ethyl-2-propyl-	1-乙基-2-丙基环己烷	Hydrocarbons	烃类	C11H22	62238-33-9	-	-	-	-	-	-	-	-	-	-	-	-	-	-	-	-	-
XMW2237*193	p-Aminotoluene	对氨基甲苯	Amine	胺	C7H9N	106-49-0	-	0.12	0.238213	0.146657	0.170439	0.173642	0.173774	0.174515	1.14634	1.24211	1.13263	1.16026	1.24172	1.15862	0.848126	0.823597	0.82255
XMW2239	Butanedioic acid, dimethyl ester	丁二酸二甲酯	Ester	酯	C6H10O4	106-65-0	estery, fruity, green, floral, rummy, tutti-frutti, bubble, gum, papaya	3360	3.2190216619358013e-06	3.5034651492754467e-06	2.490108608680595e-06	2.7752833796051147e-06	2.646012263319432e-06	2.618371684816284e-06	1.1853937670882692e-06	1.004467557716883e-06	2.025211466728853e-06	1.2090657834547822e-06	1.099796357713163e-06	1.3355113518731152e-06	2.4991920358942916e-06	2.5032865634244278e-06	2.550357961454474e-06
XMW2271	1,3,5-Triazine-2,4,6-triamine	1,3,5-三嗪-2,4,6-三胺	Heterocyclic compound	杂环化合物	C3H6N6	108-78-1	-	-	-	-	-	-	-	-	-	-	-	-	-	-	-	-	-
XMW2311	Benzene, butoxy-	丁氧基苯	Ether	醚	C10H14O	1126-79-0	anisic, licorice	-	-	-	-	-	-	-	-	-	-	-	-	-	-	-	-
XMW2340*401	2-Methoxy-5-methylphenol	2-甲氧基-5-甲基苯酚	Phenol	酚	C8H10O2	1195-09-1	-	0.013	0.285659	0.239179	0.293304	0.216172	0.0453462	0.309982	0.315178	0.361613	0.296285	0.322127	0.355024	0.199179	0.46963	0.428336	0.452781
XMW2392*441	Pyrazine, 2,5-diethyl-	2,5-二乙基吡嗪	Heterocyclic compound	杂环化合物	C8H12N2	13238-84-1	nutty, hazelnut	0.007	2.05273	2.07383	2.07032	2.06461	2.26533	2.34228	5.84684	6.50105	5.95854	6.24813	6.68506	6.12304	4.7823	4.50354	4.55362
XMW2412	Furan, 2-(methoxymethyl)-	2-(甲氧基甲基)呋喃	Heterocyclic compound	杂环化合物	C6H8O2	13679-46-4	roasted, coffee	-	-	-	-	-	-	-	-	-	-	-	-	-	-	-	-
XMW2441	Propanedioic acid	丙二酸	Acid	酸	C3H4O4	141-82-2	-	68	0.000496581	0.000437496	0.000388797	0.000431666	0.000502173	0.000427913	0.000647275	0.000532216	0.000564977	0.000515148	0.000580637	0.000570827	0.000723828	0.000682175	0.000681244
XMW2452	1H-Pyrrole, 1-(2-furanylmethyl)-	1-(2-呋喃甲基)-1H-吡咯	Heterocyclic compound	杂环化合物	C9H9NO	1438-94-4	plastic, green, waxy, fruity, coffee, vegetable	0.1	0.0658763	0.13208	0.0763906	0.0781333	0.0722886	0.0632735	0.160876	0.152451	0.136419	0.134192	0.143738	0.111072	0.168709	0.161008	0.159312
XMW2654	Oxazole, trimethyl-	三甲基恶唑	Heterocyclic compound	杂环化合物	C6H9NO	20662-84-4	nutty, nut skin, roasted, wasabi, shellfish, mustard, vegetable	0.005	61.1355	58.5424	59.752	59.6275	63.94	68.7869	88.6142	90.9535	87.0611	87.4858	93.447	88.9248	90.8296	85.9841	86.9756
XMW2699*312	Naphthalene, 1,6,7-trimethyl-	1,6,7-三甲基萘	Aromatics	芳烃	C13H14	2245-38-7	earthy	9	9.163256860759348e-05	6.966386328715614e-06	6.625379108635322e-05	4.7973189745708955e-05	3.447219104426696e-05	5.167616677357876e-05	0.000271136	0.000285247	0.000233365	0.000196603	0.000141426	0.000185498	0.000248479	0.000237118	0.000238504
XMW2812	1H-Imidazole	咪唑	Heterocyclic compound	杂环化合物	C3H4N2	288-32-4	-	270	0.000157056	0.000170931	0.000154104	0.000153247	0.000161544	0.000158599	6.044152756294914e-05	7.109536395632211e-05	6.610685694251644e-05	6.0010981190627245e-05	6.49935209556922e-05	6.527983787029244e-05	0.000157601	0.000149626	0.000152243
XMW2826	Pyrazine, 2-methyl-5-propyl-	2-甲基-5-丙基吡嗪	Heterocyclic compound	杂环化合物	C8H12N2	29461-03-8	-	0.99	0.0372694	0.040391	0.0420634	0.0381123	0.0399739	0.0401683	0.354352	0.355178	0.342322	0.357936	0.364663	0.344816	0.184401	0.17596	0.176814
XMW2869	1.2-diacetylhydrazine	1.2-二乙酰肼	Nitrogen compounds	含氮化合物	C4H8N2O2	3148-73-0	-	-	-	-	-	-	-	-	-	-	-	-	-	-	-	-	-
XMW2932	4-Methylpentyl 4-methylpentanoate	4-甲基戊酯-4-甲基戊酸酯	Ester	酯	C12H24O2	35852-42-7	fruity, waxy, soapy, herbal	-	-	-	-	-	-	-	-	-	-	-	-	-	-	-	-
XMW2953	4-Penten-2-one, 4-methyl-	4-甲基-4-戊烯-2-酮	Ketone	酮	C6H10O	3744-02-3	pungent, vegetable, acrylate	-	-	-	-	-	-	-	-	-	-	-	-	-	-	-	-
XMW3018	1-Butanone, 1-(2-furanyl)-	1-(2-呋喃基)-1-丁酮	Ketone	酮	C8H10O2	4208-57-5	balsamic	-	-	-	-	-	-	-	-	-	-	-	-	-	-	-	-
XMW3110	Aminopyrazine	氨基吡嗪	Amine	胺	C4H5N3	5049-61-6	-	2850	5.925132432072027e-06	5.389830076697002e-06	6.166947429766936e-06	5.614501388380104e-06	6.056755194812398e-06	5.843701116916995e-06	1.0845446889540037e-05	1.1492321589626186e-05	8.165200276950732e-06	9.595195279465403e-06	1.057570385104585e-05	9.821680558719623e-06	9.72488792476883e-06	9.365875878055435e-06	9.392072246223756e-06
XMW3114	Nonanoic acid, butyl ester	壬酸丁酯	Ester	酯	C13H26O2	50623-57-9	orange, apricot, rose	-	-	-	-	-	-	-	-	-	-	-	-	-	-	-	-
XMW3195	Heptanoic acid, butyl ester	庚酸丁酯	Ester	酯	C11H22O2	5454-28-4	green, fruity, licorice, grassy, oily, winey, starfruit, pear, tropical	-	-	-	-	-	-	-	-	-	-	-	-	-	-	-	-
XMW3235	2-methyl-2-butenoic aci phenethyl ester	(E)-2-甲基-2-丁烯酸-2-苯乙酯	Ester	酯	C13H16O2	55719-85-2	green, sweet, rose, natural, oily, leafy, herbal	-	-	-	-	-	-	-	-	-	-	-	-	-	-	-	-
XMW3338	Carbamic acid, methyl ester	氨基甲酸甲酯	Ester	酯	C2H5NO2	598-55-0	-	7500	0.000162474	0.000194767	0.000190576	0.00018144	0.000213746	0.000190498	0.000104255	0.000107085	0.000105033	0.000112262	0.000117255	0.000110734	0.000177905	0.000170318	0.000170651
XMW3420	Octane, 1-iodo-	1-碘辛烷	Halogenated hydrocarbons	卤代烃	C8H17I	629-27-6	-	0.0002	164.153	162.343	152.974	155.531	176.333	157.698	324.36	315.316	265.771	265.825	293.709	253.432	332.384	313.115	312.059
XMW3507	Urea, N-methyl-N-nitroso-	N-甲基-N-亚硝基脲	Nitrogen compounds	含氮化合物	C2H5N3O2	684-93-5	-	-	-	-	-	-	-	-	-	-	-	-	-	-	-	-	-
XMW3510	trans-2-Hexenyl isovalerate	反式-2-己烯基异戊酸酯	Ester	酯	C11H20O2	68698-59-9	green, waxy, apple, pear, banana, grape	-	-	-	-	-	-	-	-	-	-	-	-	-	-	-	-
XMW3533	1,5-Diacetoxypentane	1,5-二乙酰氧基戊烷	Ester	酯	C9H16O4	6963-44-6	fruity	-	-	-	-	-	-	-	-	-	-	-	-	-	-	-	-
XMW3538	Phenol, 3-ethyl-5-methyl-	3-乙基-5-甲基苯酚	Phenol	酚	C9H12O	698-71-5	-	1	0.0435562	0.0419215	0.0414382	0.041446	0.0461653	0.0437579	0.0755383	0.077296	0.0651007	0.0644638	0.070622	0.0620212	0.0769923	0.0724491	0.073249
XMW3574*314	Ethyl (E)-2-octenoate	(E)-2-辛烯酸乙酯	Ester	酯	C10H18O2	7367-82-0	fruity, pear skin, green, waxy, tropical, plum skin, fatty	-	-	-	-	-	-	-	-	-	-	-	-	-	-	-	-
XMW3693	(Z)-(Z)-Hex-3-en-1-yl 2-methylbut-2-enoate	(Z,Z)-3-己烯基-2-甲基-2-丁烯酸酯	Ester	酯	C11H18O2	84060-80-0	green, floral, herbal, apple, pear	-	-	-	-	-	-	-	-	-	-	-	-	-	-	-	-
YC_1036	1,2-Butanediol	1,2-丁二醇	Alcohol	醇	C4H10O2	584-03-2	-	1.6	0.739157	0.886114	0.844767	0.822769	0.976269	0.870004	0.477149	0.4872	0.477865	0.510754	0.525338	0.503801	0.812527	0.777791	0.779351
YC_160*253	1-(6-Methyl-2-pyrazinyl)-1-ethanone	1-（6-甲基-2-吡嗪基）-1-乙酮	Ketone	酮	C7H8N2O	22047-26-3	-	0.3	0.0512162	0.0664219	0.0625587	0.0619242	0.0701988	0.0745741	0.138958	0.14061	0.118368	0.130618	0.133222	0.124108	0.120836	0.114058	0.114874
YC_1798*435	2,3-Butanediol, [R-(R*,R*)]-	[R-(R*,R*)]-2,3-丁二醇	Alcohol	醇	C4H10O2	24347-58-8	-	0.0951	8.87139	10.4059	9.65164	9.29803	10.5371	9.28229	4.82824	4.51944	4.87023	5.2023	5.22749	4.91498	9.23023	8.824	8.84214
YC_1805	1-Butanol, 3,3-dimethyl-	3,3-二甲基-1-丁醇	Alcohol	醇	C6H14O	624-95-3	-	8.2e-05	5021.85	6275.41	6179.25	5704.19	6674.66	5797.5	2999.76	2962.13	3009.21	3312.28	3300.22	3081.37	5537.26	5262.17	5308.81
YC_1825	Piperidine, 1-ethyl-	1-乙基哌啶	Heterocyclic compound	杂环化合物	C7H15N	766-09-6	-	230	0.0029047	0.00308114	0.00305931	0.00293996	0.0030277	0.00333382	0.00397826	0.00415839	0.0039214	0.00395097	0.00416403	0.00395659	0.00406839	0.00385263	0.00389878
YC_926	Histamine	组胺	Amine	胺	C5H9N3	51-45-6	-	70	1.4480185100137697e-05	1.26857234478502e-05	1.1139105510056961e-05	1.5932829973028875e-05	1.9719319624846286e-05	2.449751168112796e-05	5.755905995104767e-05	6.564880553010293e-05	5.1492360165978294e-05	5.545514426855006e-05	2.915047502811005e-05	5.65817495030229e-05	5.313155160029503e-05	5.2320953356422595e-05	5.313367535381222e-05
YZMW0019	Acetic acid, cyano-, methyl ester	醋酸氰基甲酯	Ester	酯	C4H5NO2	105-34-0	-	4060	1.1608896321382185e-05	1.083571547629304e-05	1.2241209592349027e-05	1.0411747882884851e-05	1.0140766738151114e-05	9.685597459381642e-06	1.135711037031737e-05	1.1426407657181253e-05	1.13160967030258e-05	1.1969787045048825e-05	1.2187916138141568e-05	1.090320476099447e-05	1.3016552744753148e-05	1.245163098655942e-05	1.220736195688801e-05
YZMW0021	Thiourea, N,N'-diethyl-	N,N'-二乙基硫脲	Nitrogen compounds	含氮化合物	C5H12N2S	105-55-5	-	5.3	0.00401701	0.00276986	0.0031348	0.00328544	0.00369226	0.00351505	0.0134446	0.0136466	0.00804273	0.00860726	0.00925828	0.0101394	0.0123791	0.0119016	0.0120649
YZMW0040	1,3-Phenylenediamine	1,3-苯二胺	Amine	胺	C6H8N2	108-45-2	-	10800	1.550587883054604e-07	1.002451805280332e-07	9.776915772196362e-08	1.3115935391759034e-07	1.8080480695982803e-07	1.4390846400294922e-07	5.098822250461852e-07	3.8885778611617625e-07	2.652072564613912e-07	2.9733603507088554e-07	2.5742673123313253e-07	4.0085477501190923e-07	2.8133850211126685e-07	2.6070831210334646e-07	2.7849237381958514e-07
YZMW0053	Glutaraldehyde	戊二醛	Aldehyde	醛	C5H8O2	111-30-8	-	0.0015	4.84019	2.18095	4.19553	3.40972	3.86353	2.65419	3.20659	2.37161	1.75342	1.924	2.42449	2.58185	3.50882	3.35204	3.40332
YZMW0062	Triethylene glycol	三甘醇	Alcohol	醇	C6H14O4	112-27-6	-	700	0.000264334	0.000192183	0.000217408	0.000214081	0.000234206	0.000209079	0.000954788	0.000941968	0.000654558	0.000767212	0.000895413	0.000795692	0.000580139	0.00054817	0.000546604
YZMW0076	3,3-Dimethylpiperidine	3,3-二甲基哌啶	Heterocyclic compound	杂环化合物	C7H15N	1193-12-0	-	113	0.00306614	0.00286751	0.0027094	0.002881	0.00325355	0.00316851	0.00376577	0.00380468	0.00381017	0.00389106	0.0039611	0.00380995	0.00414885	0.00394201	0.00396089
YZMW0123*398	3-Heptanol, 4-methyl-	4-甲基-3-庚醇	Alcohol	醇	C8H18O	14979-39-6	-	0.23	0.00982297	0.0139724	0.0129973	0.0106023	0.00748103	0.0111774	0.00980284	0.00937047	0.00915534	0.00700132	0.0114018	0.00814593	0.00983322	0.00944193	0.00948731
YZMW0124	Cyclodecanone	环癸酮	Ketone	酮	C10H18O	1502-06-3	-	0.29	0.0320691	0.0192218	0.0206935	0.0237483	0.0268206	0.0245954	0.0942275	0.108175	0.0822726	0.0785943	0.0746392	0.0893919	0.107976	0.101106	0.101867
YZMW0143	3-Quinuclidinol	3-奎宁环醇	Alcohol	醇	C7H13NO	1619-34-7	-	380	6.281401690915937e-05	4.74699290855606e-05	7.023978605841597e-05	5.8862323072921144e-05	5.9362931799752095e-05	6.836648447165336e-05	0.000542903	0.000479687	0.000436395	0.000455041	0.000471911	0.000429477	8.602110514234293e-05	8.084384151007505e-05	8.453009415338591e-05
YZMW0145	3,5-Heptadien-2-one, 6-methyl-, (E)-	(E)-6-甲基-3,5-二庚烯-2-酮	Ketone	酮	C8H12O	16647-04-4	-	0.375	0.0295616	0.0278719	0.0341761	0.0293976	0.030468	0.0319277	0.0475973	0.0398248	0.0430243	0.0409125	0.0333232	0.0348839	0.0399021	0.0382365	0.0389416
YZMW0162	3-Heptanol, 5-methyl-	5-甲基-3-庚醇	Alcohol	醇	C8H18O	18720-65-5	-	0.039	16.8923	16.2584	15.9379	14.9054	14.5656	14.3149	5.37832	5.33594	5.21762	5.2886	5.52085	4.89147	16.2118	15.3976	15.4356
YZMW0176	2-Amino-2-norbornanecarboxylic acid	2-氨基-2-降冰片烷甲酸	Acid	酸	C8H13NO2	20448-79-7	-	7800	1.625533409175886e-07	8.618356986272571e-08	1.1457054855866732e-07	1.182570165029777e-07	1.226389422806563e-07	1.2378381163496633e-07	5.995889133778341e-07	6.213300376082239e-07	3.298151464145633e-07	4.0254671382455645e-07	3.9638388594783163e-07	4.5090750068905674e-07	5.583921483055962e-07	5.289270313806674e-07	5.393515972321721e-07
YZMW0199	Acetic acid, mercapto-, methyl ester	巯基乙酸甲酯	Ester	酯	C3H6O2S	2365-48-2	-	0.27	0.0203211	0.0185552	0.0197846	0.0195973	0.0210008	0.0226668	0.00903607	0.0103904	0.0090097	0.0112049	0.010245	0.00794163	0.0127742	0.012439	0.0123999
YZMW0201	1-Pentanol, 2,2-dimethyl-	2,2-二甲基-1-戊醇	Alcohol	醇	C7H16O	2370-12-9	-	0.0081	0.418135	0.444683	0.317738	0.372419	0.399297	0.356411	0.451955	0.321564	0.477709	0.394492	0.371117	0.327719	0.346476	0.332908	0.318197
YZMW0206	Heptanethioic acid, S-methyl ester	庚酸甲硫酯	Ester	酯	C8H16OS	2432-82-8	-	0.002	0.392443	0.400622	0.293189	0.294459	0.431753	0.055996	0.317242	0.404195	0.577118	0.476783	0.639977	0.545838	0.778249	0.742757	0.749399
YZMW0218	L-Leucine, ethyl ester	L-亮氨酸乙酯	Ester	酯	C8H17NO2	2743-60-4	-	960	3.9719365944184195e-06	3.75977028561337e-06	3.467328594459416e-06	3.743174364914224e-06	4.074284457654038e-06	4.2421021715843205e-06	6.205559402297931e-06	5.63714895655807e-06	5.33508388393236e-06	5.569078966501581e-06	5.516641925614922e-06	5.556782377272591e-06	6.289985592247081e-06	6.1099337263019515e-06	6.068700999015811e-06
YZMW0219	Cyclohexanecarboxylic acid, 1-amino-	1-氨基环己烷甲酸	Acid	酸	C7H13NO2	2756-85-6	-	3710	3.662615023192882e-07	3.477400552220925e-07	2.645778948576523e-07	3.324619249466354e-07	3.6655302965454623e-07	3.7900052176452207e-07	8.557443184555232e-07	9.006661276208049e-07	6.087514417937333e-07	8.066343773416263e-07	5.570284261717384e-07	5.216013086097646e-07	8.545256823545227e-07	7.873399033184206e-07	8.248745469799046e-07
YZMW0220	Piperazine, 2,5-dimethyl-, trans-	反式-2,5-二甲基哌嗪	Heterocyclic compound	杂环化合物	C6H14N2	2815-34-1	-	1140	0.000841323	0.00092742	0.0012146	0.00100859	0.00121043	0.00110966	0.000613045	0.000621128	0.00063001	0.000662196	0.000678827	0.000643201	0.00123129	0.00117668	0.00118162
YZMW0241	L-Pipecolinic acid	L-哌啶甲酸	Acid	酸	C6H11NO2	3105-95-1	-	3230	5.634527710225395e-06	4.504057902570168e-06	3.8594877911366395e-06	4.659918244354563e-06	5.580099703329748e-06	4.695353066417609e-06	6.394776244873172e-06	7.5927078228869154e-06	7.287493910450326e-06	6.564431292947257e-06	6.545236488648527e-06	7.600606302756876e-06	8.012898902141723e-06	7.651443976735147e-06	7.651632476457333e-06
YZMW0257	2-Oxopentanedioic acid	2-氧代戊二酸	Acid	酸	C5H6O5	328-50-7	-	500	2.7778739295148965e-05	1.191815228752131e-05	1.5748888050519215e-05	1.6915403482885107e-05	1.8101247966418783e-05	1.4017233684721243e-05	2.3580012453856178e-05	2.3789955091737288e-05	2.575052650705603e-05	2.4891965981612218e-05	2.4672239545696583e-05	2.889262663721905e-05	3.105150592410561e-05	2.9419480753274315e-05	2.8483637813689703e-05
YZMW0258	2-Oxooctanoic acid	2-氧代辛酸	Acid	酸	C8H14O3	328-51-8	-	790	1.909548095338383e-06	9.870062328282953e-07	1.6814803873477555e-06	1.4955758033486275e-06	2.1087382123036053e-06	1.0499306110492525e-06	2.2105917747582754e-06	2.402474670135454e-06	2.176210613356885e-06	2.3237310474982446e-06	2.268609525048451e-06	2.297995219375005e-06	2.711985129757987e-06	2.6410422071544777e-06	2.6777767730721117e-06
YZMW0276	2-Heptenal, 2-propyl-	2-丙基-2-庚烯醛	Aldehyde	醛	C10H18O	34880-43-8	-	0.15	3.00216	2.2948	2.1103	2.38865	2.79612	2.24444	6.58549	7.16079	5.74505	5.12129	6.17889	4.98162	6.90868	6.45672	6.46421
YZMW0282	Pyrazine, 2-methoxy-5-(2-methylpropyl)-	2-甲氧基-5-（2-甲基丙基）吡嗪	Heterocyclic compound	杂环化合物	C9H14N2O	36330-05-9	-	0.01	2.75057	2.83837	2.31914	2.8445	3.32893	3.63757	5.13783	5.23158	4.72547	4.42478	4.61369	4.62946	5.78617	5.44899	5.47874
YZMW0291	2-Hexanol, 2,5-dimethyl-, (S)-	(S)-2,5-二甲基-2-己醇	Alcohol	醇	C8H18O	3730-60-7	-	1.2	0.577911	0.55364	0.546694	0.551115	0.600295	0.605472	0.769092	0.796645	0.75899	0.765137	0.83778	0.767055	0.796537	0.754121	0.762683
YZMW0294	1,3-Dioxol-2-one,4,5-dimethyl-	4,5-二甲基-1,3-二氧杂环戊烯-2-酮	Ketone	酮	C5H6O3	37830-90-3	-	0.3	0.0164008	0.0194381	0.021391	0.0192971	0.0220209	0.0219166	0.072754	0.0741683	0.0733542	0.078333	0.0770322	0.0743868	0.0499911	0.0480687	0.0486317
YZMW0321	3-Buten-1-ol, 2-methyl-	2-甲基-3-丁烯-1-醇	Alcohol	醇	C5H10O	4516-90-9	-	1.1	0.729944	0.856553	0.795645	0.770559	0.881349	0.776387	0.394996	0.369966	0.394878	0.4154	0.438862	0.39944	0.750082	0.717595	0.719703
YZMW0328	Propane, 1,1-diethoxy-	1,1-二乙氧丙烷	Ether	醚	C7H16O2	4744-08-5	-	0.4	0.0187119	0.0211001	0.020768	0.0207545	0.0256822	0.0224004	0.0214369	0.0232168	0.020589	0.016795	0.0182271	0.0210462	0.0173156	0.0163659	0.0168108
YZMW0343*254	Phenol, 2,4,5-trimethyl-	2,4,5-三甲基苯酚	Phenol	酚	C9H12O	496-78-6	-	2.3	0.00863043	0.00841571	0.00777123	0.00797229	0.00913048	0.00772143	0.0151262	0.0153297	0.0126489	0.0124678	0.0129041	0.0117485	0.0150624	0.0142215	0.0143884
YZMW0345	2-Norbornanone	2-降冰片酮	Ketone	酮	C7H10O	497-38-1	-	55	0.00539702	0.00551025	0.00534381	0.00514353	0.00523095	0.0054478	0.00608121	0.00547693	0.00528816	0.0056165	0.00570948	0.00554536	0.00626119	0.00597458	0.00599917
YZMW0348	2-Butenedioic acid, 2-methyl-, (E)-	(E)-2-甲基-2-丁烯二酸	Acid	酸	C5H6O4	498-24-8	-	65	0.000166297	0.000134256	0.000123871	0.000135741	0.000142643	0.000140139	0.000232976	0.000245204	0.000207865	0.000168113	0.000203292	0.000149303	0.000207888	0.000200617	0.000203157
YZMW0406	Butanamide	丁酰胺	Amine	胺	C4H9NO	541-35-5	-	1520	1.4351743922711261e-05	1.2739089292652966e-05	9.013700219129863e-06	1.1461102509707478e-05	1.2346250719419127e-05	1.120656729731558e-05	6.432700713328472e-06	7.592639565995617e-06	8.273138834230464e-06	6.982928790211577e-06	7.768706624511944e-06	6.748359356351579e-06	1.0297139930204747e-05	9.672854935625271e-06	9.946127725906895e-06
YZMW0414	Cycloheptylamine	环庚胺	Amine	胺	C7H15N	5452-35-7	-	65.8	0.000218307	0.000185054	0.000214755	0.000207367	0.000262054	0.000204039	0.00051186	0.000429106	0.000473171	0.000477386	0.00045421	0.000453799	0.000370931	0.000355851	0.000358388
YZMW0438	Butanoic acid, 2-hydroxy-	2-羟基丁酸	Acid	酸	C4H8O3	565-70-8	-	10400	3.690158919526488e-07	5.848927464392846e-07	6.938337209863258e-07	6.395361444911019e-07	9.522309302506955e-07	7.67505617695743e-07	4.125888499944126e-07	4.1504248735476166e-07	3.511571332777456e-07	4.2542227122617245e-07	4.614914987544554e-07	3.7674178546500747e-07	8.626738779156722e-07	8.260628344233348e-07	8.214365107905308e-07
YZMW0447	2-Propanol, 1,1,1-trichloro-2-methyl-	1,1,1-三氯-2-甲基-2-丙醇	Alcohol	醇	C4H7Cl3O	57-15-8	-	50	4.9108766036974276e-05	6.353229172343896e-05	5.704277076467085e-05	5.511293510810299e-05	5.341004587588544e-05	6.482499417891207e-05	4.789587266307476e-05	5.548592194635392e-05	5.2457658516480456e-05	6.60882118971772e-05	5.121245093013961e-05	6.742184869528381e-05	5.12017297096988e-05	4.822900666633977e-05	4.864854495395528e-05
YZMW0453	Barbital	巴比妥	Ketone	酮	C8H12N2O3	57-44-3	-	180	8.22619366478486e-06	6.6696433132254534e-06	8.050107248858172e-06	7.0016210079357525e-06	5.835326339787436e-06	7.541474387353105e-06	1.7603966186472057e-05	2.2175610803438366e-05	1.7752467051682037e-05	1.7457605871952484e-05	1.8512779794035498e-05	1.9194686098733558e-05	2.1077459862891092e-05	1.9950191718353714e-05	2.0056967902799314e-05
YZMW0460*298	Phenol, 2,5-dichloro-	2,5-二氯苯酚	Phenol	酚	C6H4Cl2O	583-78-8	-	0.03	0.223907	0.168329	0.153969	0.191954	0.241315	0.211646	0.407733	0.425504	0.381079	0.379145	0.462172	0.311887	0.471959	0.432959	0.434718
YZMW0465	Acetamide, N-(aminothioxomethyl)-	N-(氨基硫氧甲基)乙酰胺	Amine	胺	C3H6N2OS	591-08-2	-	11	0.0073057	0.00501378	0.0056473	0.00618201	0.00754959	0.00673324	0.012936	0.0147854	0.0147817	0.013892	0.0127683	0.0146035	0.015478	0.0146711	0.0146504
YZMW0469	Urea, butyl-	N-丁基脲	Nitrogen compounds	含氮化合物	C5H12N2O	592-31-4	-	22	8.89911733308915e-05	8.595391224152201e-05	9.61220637976761e-05	8.42697684688513e-05	8.590475637140244e-05	8.206673421207027e-05	0.000113704	0.000123816	9.360258219523694e-05	8.714000001313473e-05	9.69125623191925e-05	0.000109235	0.000112266	0.000107768	0.000108472
YZMW0482	Niacin	烟酸	Acid	酸	C6H5NO2	59-67-6	-	2460	5.798000788551778e-06	6.1078826143690025e-06	5.832210126626829e-06	5.849277947911025e-06	6.031942931608981e-06	6.847631032024226e-06	1.0523235986201013e-05	1.0629256179461863e-05	9.218525653143973e-06	9.246946637399915e-06	9.383443581453344e-06	9.140416952881468e-06	1.1003135757180726e-05	1.0447106930405072e-05	1.0528134810054131e-05
YZMW0483	3-Pentanol, 3-ethyl-	3-乙基-3-戊醇	Alcohol	醇	C7H16O	597-49-9	-	0.042	0.551707	0.501591	0.510833	0.509527	0.522095	0.577716	0.754756	0.778207	0.743906	0.690241	0.784221	0.706613	0.79113	0.748133	0.764541
YZMW0490	Creatinine	肌酸酐	Acid	酸	C4H7N3O	60-27-5	-	3620	1.2471056622002334e-05	9.211850421517319e-06	9.60695853314298e-06	1.0154366581863038e-05	1.0193307294922097e-05	1.147633885046192e-05	2.873544102478372e-05	3.080682382363045e-05	2.4288175712440778e-05	2.4079688820597174e-05	2.2019571849300125e-05	2.4776994951499496e-05	2.8679968992601985e-05	2.7469320406776612e-05	2.7691128578225703e-05
YZMW0537	2-Pentanol, 2,4-dimethyl-	2,4-二甲基-2-戊醇	Alcohol	醇	C7H16O	625-06-9	-	2.4	0.0083241	0.00872497	0.00945637	0.00901759	0.0109597	0.00980396	0.00375144	0.003055	0.00443001	0.0050344	0.00489051	0.00466216	0.00900689	0.00866808	0.00877647
YZMW0545	.alpha.-Aminoisobutanoic acid	α-氨基异丁酸	Acid	酸	C4H9NO2	62-57-7	-	361	1.9259802636820542e-05	2.3524594081737472e-05	1.520400326863918e-05	1.824409202680541e-05	2.0259190890406794e-05	1.6952979124108563e-05	1.6732737167975362e-05	1.9268969905867673e-05	2.107047298504826e-05	1.7119557790013532e-05	2.1289279032674952e-05	1.8538129247419673e-05	2.1493027437764943e-05	2.0222307447294823e-05	2.045219645469876e-05
YZMW0556	Enanthamide	庚酰胺	Amine	胺	C7H15NO	628-62-6	-	1290	1.4384620320348532e-05	1.5033288575155713e-05	1.5574543983658324e-05	1.4943361899087298e-05	1.860079524197485e-05	1.469647018604929e-05	2.9852030108728107e-05	3.092895482443315e-05	2.591378623934176e-05	2.6314950200671515e-05	3.050773901138556e-05	2.759252727351335e-05	3.076953755759655e-05	2.905969168406166e-05	2.924030992389592e-05
YZMW0566	1H-Pyrrole-2-carboxylic acid	1H-吡咯-2-甲酸	Acid	酸	C5H5NO2	634-97-9	-	3330	8.357705503822678e-06	8.005707062350877e-06	7.917420823155788e-06	7.9485696314323e-06	8.712686772031121e-06	8.584907556698551e-06	1.4861306785027829e-05	1.5046343969926965e-05	1.2758032020245705e-05	1.2634677948683118e-05	1.3607101478096807e-05	1.2275152886517687e-05	1.5099806751101193e-05	1.4185723572924132e-05	1.4343712238613598e-05
YZMW0569*197	1,4-Cyclohexanedione	1,4-环己二酮	Ketone	酮	C6H8O2	637-88-7	-	670	0.000226949	0.000224928	0.000231895	0.000213407	0.000221533	0.000212155	0.000257972	0.000264211	0.000252411	0.000253568	0.000259883	0.000235867	0.000246261	0.000232912	0.000235531
YZMW0579	Salicylamide	水杨酰胺	Amine	胺	C7H7NO2	65-45-2	-	1370	1.2894573475077081e-05	7.2134931261528635e-06	9.732666796178134e-06	9.812145943177984e-06	1.1373476799734958e-05	9.880251842935629e-06	5.5265665608688656e-05	5.674292256628512e-05	3.149189045179855e-05	3.376753025671245e-05	3.8242635992498606e-05	4.2884324000130265e-05	4.922587580643307e-05	4.6895928000648105e-05	4.79133909739376e-05
YZMW0588	2-Azacyclooctanone	2-氮杂环辛酮	Ketone	酮	C7H13NO	673-66-5	-	1530	2.4823815497753103e-05	1.6533503756362212e-05	1.815625913373552e-05	2.0200728993974933e-05	2.4180761873093428e-05	2.158824098053054e-05	4.239645325629618e-05	4.868350529841601e-05	5.117137818644261e-05	4.5265785606054854e-05	4.0416878431445396e-05	4.6823671556687154e-05	5.033650419922546e-05	4.709606482407431e-05	4.720189428957009e-05
YZMW0590	3-Piperidinol	3-哌啶醇	Alcohol	醇	C5H11NO	6859-99-0	-	10100	1.5697827784902222e-06	2.1391770409302246e-06	2.4204121567957364e-06	2.1006090223019462e-06	2.4786288850808327e-06	2.443132559828835e-06	1.08364156309922e-06	1.1555516796817575e-06	1.171433089892136e-06	1.1715488861830892e-06	1.2053334079958334e-06	1.1588132860161493e-06	2.4062708515692633e-06	2.313637186806936e-06	2.291865858279799e-06
YZMW0592	2-Ethylhexyl methacrylate	2-甲基丙烯酸乙基己酯	Ester	酯	C12H22O2	688-84-6	-	0.8	0.0175102	0.015567	0.0154812	0.0153054	0.0171574	0.0142054	0.0216888	0.0220378	0.0214125	0.0219077	0.0232629	0.0215351	0.0248396	0.0233714	0.0240048
YZMW0598	1H-Imidazole, 2-methyl-	2-甲基咪唑	Heterocyclic compound	杂环化合物	C4H6N2	693-98-1	-	20	0.0456549	0.0449149	0.0440227	0.0424755	0.0449232	0.0427768	0.051115	0.0521939	0.0475518	0.0473339	0.0508339	0.0457375	0.0517489	0.049199	0.0496547
YZMW0599*162	1,2,3,6-Tetrahydropyridine	1,2,3,6-四氢吡啶	Heterocyclic compound	杂环化合物	C5H9N	694-05-3	-	226	0.0013133	0.00175613	0.00183446	0.00159683	0.00180517	0.0016869	0.000777926	0.000767148	0.000798002	0.000834855	0.000889778	0.000825382	0.00141402	0.00134916	0.0013524
YZMW0600	Cycloheptanecarboxylic acid, 1-amino-	1-氨基环庚烷甲酸	Acid	酸	C8H15NO2	6949-77-5	-	143	1.1719259805484613e-05	6.928154097770665e-06	8.90623392655519e-06	9.074058707199854e-06	1.0033303765368547e-05	9.387547987144263e-06	5.386935138569911e-05	5.255221538923682e-05	2.944855145635815e-05	3.16460271716526e-05	3.538377438998156e-05	3.933780000425486e-05	4.4845806294317786e-05	4.3379501346133187e-05	4.388114729977491e-05
YZMW0625	1-Undecanamine	1-十一胺	Amine	胺	C11H25N	7307-55-3	-	50	0.000150553	8.199099455169747e-05	0.000104504	0.000118617	0.000140134	0.000139523	0.000276748	0.000293487	0.000289997	0.000267717	0.00026397	0.000276127	0.000299248	0.000282619	0.000281482
YZMW0669	Acetic acid, chloro-	氯乙酸	Acid	酸	C2H3ClO2	79-11-8	-	0.05	1.43707	1.42694	1.39958	1.31058	1.31284	1.28186	1.11618	1.12881	1.06077	1.08347	1.16023	1.02598	1.80231	1.71184	1.73259
YZMW0670	Hydrazinecarbothioamide	氨基硫脲	Nitrogen compounds	含氮化合物	CH5N3S	79-19-6	-	46	0.00415897	0.00317075	0.00374896	0.00353068	0.00382244	0.00354745	0.0162584	0.0157968	0.0117197	0.0125588	0.0152082	0.0132521	0.0091799	0.00865759	0.00864948
YZMW0675	Tartronic acid	亚酒石酸	Acid	酸	C3H4O5	80-69-3	-	57	0.00192423	0.00112113	0.00148816	0.0014771	0.00169385	0.00147106	0.00868337	0.00892217	0.00489165	0.0053109	0.00585483	0.00665119	0.00772179	0.00734923	0.00746165
YZMW0677	4-Methyl-2-oxovaleric acid	4-甲基-2-氧代戊酸	Acid	酸	C6H10O3	816-66-0	-	195	3.599324141596372e-05	4.126339083720647e-05	5.3666999105538235e-05	4.444490313847192e-05	5.004620794933853e-05	5.251945568562168e-05	6.660682623445925e-05	6.944732695792699e-05	6.674686453385081e-05	7.172810999373247e-05	7.31945980361053e-05	7.127899102430334e-05	6.88750325385835e-05	6.590022399478258e-05	6.641454325026993e-05
YZMW0695	Cycloundecanone	环十一酮	Ketone	酮	C11H20O	878-13-7	-	0.009	1.81686	1.18758	1.35641	1.431	1.64548	1.44801	7.98528	8.09282	4.41247	4.8772	5.29022	6.11126	7.11148	6.81071	6.90335
YZMW0720	Ethanol, 2-[2-(ethenyloxy)ethoxy]-	二乙二醇单乙烯基醚	Alcohol	醇	C6H12O3	929-37-3	-	1.83	0.00142757	0.00247399	0.00179564	0.00197409	0.00237517	0.00226979	0.00526349	0.00317877	0.00376963	0.00493801	0.00414613	0.0050454	0.00427639	0.00410303	0.00412561
YZMW0756	4-tert-Butyl-2-chlorophenol	4-叔丁基-2-氯苯酚	Phenol	酚	C10H13ClO	98-28-2	-	0.3	0.00639339	0.00446949	0.0050733	0.00526193	0.00616971	0.00519036	0.0300853	0.0287173	0.014562	0.0192754	0.0181203	0.0218243	0.0246378	0.0230247	0.0237704
YZMW0758	m-Nitroaniline	间硝基苯胺	Amine	胺	C6H6N2O2	99-09-2	-	250	2.3987027749944387e-05	1.132697148056326e-05	1.8117387642758716e-05	1.7210994781009093e-05	1.9270503567085095e-05	1.6738084311360222e-05	9.458822476485287e-05	9.611642257133094e-05	5.1556282772809595e-05	5.809034542794807e-05	6.331916469222623e-05	7.333221890387643e-05	8.694315529797157e-05	8.235756545354396e-05	8.337897366337208e-05
YZMW0767	Acetophenone, 4'-amino-	4'-氨基苯乙酮	Ketone	酮	C8H9NO	99-92-3	-	100	0.00012478	7.528620382748866e-05	0.000102067	0.00010006	0.000117575	0.000101862	0.000493038	0.000520708	0.000275577	0.000311292	0.00034646	0.000393151	0.000447434	0.000429043	0.000434704
WAMW1632*198	Cyclohexanone, 3-methyl-	3-甲基环己酮	Ketone	酮	C7H12O	591-24-2	minty, camphor, medicinal	0.46	0.0758042	0.145925	0.0925027	0.102006	0.073858	0.14803	0.132458	0.134951	0.133697	0.143305	0.140613	0.126311	0.132672	0.131024	0.131519
D26*145	Pentanoic acid, 3-methylbutyl ester	戊酸-3-甲基丁酯	Ester	酯	C10H20O2	2050-09-1	fruity, ripe apple, green	0.1	0.85	0.713985	0.783196	0.745103	0.812727	0.735217	0.854116	0.886238	0.845425	0.820421	0.833497	0.840313	1.04006	1.00807	1.00321
NMW0037*023	Butanoic acid, 3-methyl-, 3-methylbutyl ester	异戊酸异戊酯	Ester	酯	C10H20O2	659-70-1	sweet, fruity, green, ripe apple, jammy, tropical	19.8072	7.666996220587981e-05	7.738361506177797e-05	7.13288098393401e-05	8.199989358874533e-05	8.969422860046645e-05	0.000111375	0.000158147	0.00018751	0.000135531	0.000100482	0.000149269	0.000164137	0.000134385	0.000128544	0.000126708
D273*023	Butanoic acid, 2-methyl-, 2-methylbutyl ester	2-甲基丁酸-2-甲基丁酯	Ester	酯	C10H20O2	2445-78-5	sweet, fruity, estery, berry, green, waxy, apple	0.075	0.0202482	0.0204367	0.0188376	0.0216558	0.0236879	0.0294137	0.041766	0.0495207	0.0357931	0.0265369	0.0394212	0.0433479	0.0354905	0.033948	0.0334629
D244*457	(3S,3aR,3bR,4S,7R,7aR)-4-Isopropyl-3,7-dimethyloctahydro-1H-cyclopenta[1,3]cyclopropa[1,2]benzen-3-ol	(3S,3aR,3bR,4S,7R,7aR)-4-异丙基-3,7-二甲基八氢-1H-环戊[1,3]环丙[1,2]苯-3-醇	Terpenoids	萜类	C15H26O	23445-02-5	spicy, minty	-	-	-	-	-	-	-	-	-	-	-	-	-	-	-	-
QWMW1238*308	Carvone oxide, cis-	顺式-氧化香芹酮	Terpenoids	萜类	C10H14O2	18383-49-8	sweet, caraway, minty, spearmint, spicy	-	-	-	-	-	-	-	-	-	-	-	-	-	-	-	-
QWMW0269*255	Pyrazine, 2-methyl-6-propyl-	2-甲基-6-丙基吡嗪	Heterocyclic compound	杂环化合物	C8H12N2	29444-46-0	burnt, butterscotch	0.1	0.887722	0.868058	0.867107	0.879816	1.00072	0.982107	1.70309	1.73396	1.49323	1.51046	1.62705	1.47071	1.61998	1.54597	1.53703
KMW0424*342	Butanoic acid, 2-methyl-, hexyl ester	2-甲基丁酸己酯	Ester	酯	C11H22O2	10032-15-2	green, waxy, fruity, apple, spicy, tropical	0.022	0.0962952	0.155589	0.0985477	0.117375	0.151461	0.111547	0.123566	0.105142	0.0834061	0.0919724	0.10473	0.114188	0.148857	0.148907	0.151459
D1049*095	Cyclohexanol, 5-methyl-2-(1-methylethyl)-, (1.alpha.,2.alpha.,5.beta.)-	(1α,2α,5β)-5-甲基-2-(1-甲基乙基)环己醇	Terpenoids	萜类	C10H20O	3623-51-6	-	0.4	0.687575	0.472615	0.550612	0.53879	0.569313	0.530347	2.07471	2.02228	1.33688	1.41479	1.67159	1.50897	1.49386	1.39538	1.39946
QWMW0297*095	d-Menthol	d-薄荷醇	Terpenoids	萜类	C10H20O	15356-60-2	caraway, sweet	0.92	0.298946	0.205485	0.239397	0.234256	0.247527	0.230586	0.902047	0.879253	0.581251	0.615125	0.726777	0.656075	0.649506	0.606688	0.608462
KMW0360*095	Levomenthol	L-薄荷醇	Terpenoids	萜类	C10H20O	2216-51-5	minty	0.9	0.28669	0.199028	0.229052	0.226972	0.250976	0.218255	0.902965	0.878459	0.572817	0.614191	0.732234	0.659067	0.645595	0.603181	0.605161
KMW0392*095	Cyclohexanol, 5-methyl-2-(1-methylethyl)-, (1.alpha.,2.alpha.,5.alpha.)-	(1α,2α,5α)-5-甲基-2-(1-甲基乙基)环己醇	Terpenoids	萜类	C10H20O	491-02-1	menthol	-	-	-	-	-	-	-	-	-	-	-	-	-	-	-	-
NMW0068*278	Acetic acid, 4-methylphenyl ester	乙酸对甲酚酯	Ester	酯	C9H10O2	140-39-6	narcissus, phenol, animalic	0.025	0.0315631	0.0336947	0.0275237	0.0273051	0.024185	0.0235084	0.0647121	0.123947	0.0757351	0.085948	0.0862976	0.0965312	0.0887467	0.0867632	0.0855088
QWMW0573*227	2-Cyclopenten-1-one, 3-ethyl-2-hydroxy-	3-乙基-2-羟基-2-环戊烯酮	Ketone	酮	C7H10O2	21835-01-8	strong, caramel	0.052	1.75584	1.40907	1.76034	1.51551	1.59608	1.40659	1.89925	2.1207	2.03569	2.00698	2.05046	2.0298	1.94993	1.83908	1.84309
QWMW0575*227	2-Hydroxy-3,5-dimethylcyclopent-2-en-1-one	3,5-二甲基-1,2-环已二酮	Ketone	酮	C7H10O2	21834-98-0	strong, caramel	1	0.0913038	0.0732717	0.0915378	0.0788066	0.0829963	0.0731428	0.0987608	0.110276	0.105856	0.104363	0.106624	0.10555	0.101397	0.095632	0.0958409
D219*412	Benzaldehyde, 4-methoxy-	4-甲氧基苯甲醛	Aldehyde	醛	C8H8O2	123-11-5	sweet, powdery, mimosa, floral, hawthorn, balsamic	0.0002	119.642	104.068	97.8917	107.156	123.604	114.311	137.623	163.817	155.562	142.776	163.91	127.002	161.396	153.847	153.724
QWMW1153*437	4-Hexen-1-ol	4-己烯-1-醇	Alcohol	醇	C6H12O	6126-50-7	pungent, green, vegetable, oily	-	-	-	-	-	-	-	-	-	-	-	-	-	-	-	-
D1660*437	5-Hexen-1-ol	5-己烯-1-醇	Alcohol	醇	C6H12O	821-41-0	-	1	0.0397621	0.0366528	0.0334274	0.036513	0.040741	0.0401867	0.0535354	0.0494552	0.0517938	0.0547234	0.0578601	0.0529815	0.0541783	0.0511099	0.0516003
KMW0046*185	2-Hexanone	2-己酮	Ketone	酮	C6H12O	591-78-6	fruity, fungal, meaty, buttery	0.098	0.175659	0.205389	0.196515	0.175921	0.179568	0.164676	0.0848175	0.0823692	0.104436	0.102672	0.0940888	0.0933383	0.141029	0.13706	0.136012
XMW2607*435	2,3-Butanediol, [S-(R*,R*)]-	[S-(R*,R*)]-2,3-丁二醇	Alcohol	醇	C4H10O2	19132-06-0	-	-	-	-	-	-	-	-	-	-	-	-	-	-	-	-	-
KMW0225*186	3-Hexen-1-ol, (E)-	(E)-3-己烯醇	Alcohol	醇	C6H12O	928-97-2	moss, fresh	0.11	0.100215	0.0950132	0.0900169	0.0944936	0.0921768	0.116285	0.149155	0.15076	0.139579	0.149679	0.148782	0.155366	0.146613	0.139119	0.140224
YZMW0553*209	1-Hexanol, 5-methyl-	5-甲基-1-己醇	Alcohol	醇	C7H16O	627-98-5	-	0.41	0.982125	0.98068	0.925172	0.903175	0.914492	0.9231	1.01022	1.03957	0.960987	0.960692	1.04797	0.889724	0.933137	0.885038	0.892992
XMW2562*209	1-Hexanol, 4-methyl-, (S)-	(S)-4-甲基-1-己醇	Alcohol	醇	C7H16O	1767-46-0	spicy, nutty, green, sour	-	-	-	-	-	-	-	-	-	-	-	-	-	-	-	-
KMW0157*012	2-Heptenal, (E)-	(E)-2-庚烯醛	Aldehyde	醛	C7H12O	18829-55-5	pungent, green, vegetable, fresh, fatty	0.013	5.65032	6.42285	7.05706	5.94345	6.10853	5.96128	4.57074	4.17489	4.18608	3.89267	4.86765	3.83449	6.21285	5.86232	5.9166
KMW0198*257	.alpha.-Phellandrene	α-水芹烯	Terpenoids	萜类	C10H16	99-83-2	citrus, herbal, terpene, green, woody, peppery	0.04	0.026067	0.0918373	0.0645205	0.0735416	0.110103	0.0942877	0.134262	0.170152	0.155744	0.157728	0.167022	0.179973	0.116805	0.109034	0.112813
KMW0197*257	(S)-(+)-alpha-Phellandrene	(S)-(+)-α-水芹烯	Terpenoids	萜类	C10H16	2243-33-6	dill	0.2	0.00521339	0.0183675	0.0129041	0.0147083	0.0220206	0.0188575	0.0268523	0.0340305	0.0311488	0.0315457	0.0334044	0.0359946	0.0233609	0.0218067	0.0225625
KMW0243*230	2-Octenal, (E)-	(E)-2-辛烯醛	Aldehyde	醛	C8H14O	2548-87-0	fresh, cucumber, fatty, green, herbal, banana, waxy, leafy	0.003	39.6857	34.3693	40.7241	36.3423	39.026	36.4337	60.3027	57.5311	55.6717	58.6396	59.4421	54.3803	49.6958	47.3466	47.4153
KMW0271*194	Phenol, 3-methyl-	间甲酚	Phenol	酚	C7H8O	108-39-4	smoky, petroleum	0.38	0.00773876	0.00838694	0.0087342	0.00791379	0.00830033	0.00834069	0.0837308	0.0795787	0.0824636	0.0779271	0.0844702	0.0775091	0.0387088	0.0366146	0.0367144
WAMW0550*022	Pyrazine, 2,6-diethyl-	2,6-二乙基吡嗪	Heterocyclic compound	杂环化合物	C8H12N2	13067-27-1	nutty, hazelnut	0.006	1.28415	1.39171	1.44933	1.3132	1.37734	1.38404	13.0589	13.3118	12.7023	13.2293	13.1014	12.6536	6.31691	6.10602	6.09231
KMW0269*022	2,3-Dimethyl-5-ethylpyrazine	2,3-二甲基-5-乙基吡嗪	Heterocyclic compound	杂环化合物	C8H12N2	15707-34-3	burnt, popcorn, roasted, cocoa	0.53	0.0145376	0.0157552	0.0164076	0.0148664	0.0155925	0.0156683	0.147836	0.150699	0.1438	0.149765	0.148317	0.143248	0.0715122	0.0691248	0.0689695
KMW0297*088	trans-Linalool oxide (furanoid)	反式-芳樟醇氧化物(呋喃型)	Heterocyclic compound	杂环化合物	C10H18O2	34995-77-2	flowery	0.19	0.0717564	0.0769979	0.0833299	0.0769066	0.0824772	0.0886334	0.126943	0.127995	0.121726	0.119347	0.127305	0.117625	0.112927	0.10813	0.108379
KMW0326*263	2-Nonenal, (Z)-	(Z)-2-壬烯醛	Aldehyde	醛	C9H16O	60784-31-8	orris, fatty, waxy, cucumber	0.0045	39.5342	30.6222	36.976	34.0533	36.2323	34.6573	102.303	99.6931	63.0866	71.0719	85.8529	76.4158	75.382	72.024	71.5718
KMW0343*263	2-Nonenal	2-壬烯醛	Aldehyde	醛	C9H16O	2463-53-8	fatty, green, waxy, cucumber, melon	0.0001	1779.04	1378	1663.92	1532.4	1630.45	1559.58	4603.64	4486.19	2838.9	3198.24	3863.38	3438.71	3392.19	3241.08	3220.73
KMW0354*443	2,6-Nonadien-1-ol	2,6-壬二烯-1-醇	Alcohol	醇	C9H16O	7786-44-9	green, cucumber, vegetable	-	-	-	-	-	-	-	-	-	-	-	-	-	-	-	-
NMW0065*092	Bicyclo[2.2.1]heptan-2-ol, 1,7,7-trimethyl-, (1S-endo)-	左旋龙脑	Terpenoids	萜类	C10H18O	464-45-9	pine, woody, camphor	0.048	0.315339	0.290867	0.370552	0.301964	0.289478	0.313235	12.977	13.839	13.2065	13.3381	13.8743	13.9306	0.404627	0.378614	0.382055
NMW0089*116	6-Octen-1-ol, 3,7-dimethyl-, (R)-	(R)-3,7-二甲基-6-辛烯醇	Terpenoids	萜类	C10H20O	1117-61-9	citronella oil, rose, leafy, oily, petal	0.04	2.14992	1.92582	1.84903	1.94276	2.20685	2.02081	3.91623	3.92344	3.27729	3.23897	3.58755	3.15736	4.07654	3.8256	3.8662
NMW0104*285	2,6-Octadien-1-ol, 3,7-dimethyl-	3,7-二甲基-2,6-辛二烯-1-醇	Terpenoids	萜类	C10H18O	624-15-7	-	-	-	-	-	-	-	-	-	-	-	-	-	-	-	-	-
KMW0448*279	D-Carvone	D-香芹酮	Terpenoids	萜类	C10H14O	2244-16-8	spice, minty, bread, caraway	0.01	6.52573	6.02232	6.08809	6.15371	7.26525	6.28678	11.7074	12.1315	10.0282	10.3719	11.1011	9.81291	11.8366	11.1319	11.2523
KMW0413*279	(-)-Carvone	左旋-香芹酮	Terpenoids	萜类	C10H14O	6485-40-1	sweet, spearmint, herbal, minty	0.085	0.767733	0.708508	0.716246	0.723966	0.854736	0.739622	1.37734	1.42723	1.17979	1.22022	1.30602	1.15446	1.39254	1.30964	1.3238
KMW0446*283	Citral	柠檬醛	Terpenoids	萜类	C10H16O	5392-40-5	sharp, lemon, sweet	0.1	0.0201065	0.0228765	0.011985	0.0174282	0.0178475	0.0175251	0.0266792	0.0391875	0.0355024	0.0230212	0.0257827	0.0327889	0.0321183	0.0306504	0.030658
KMW0513*053	2-Undecenal	2-十一烯醛	Aldehyde	醛	C11H20O	2463-77-6	fresh, fruity, orange, peel	0.01	0.0988977	0.133834	0.0650553	0.0763871	0.0123647	0.0965035	0.284525	0.378405	0.238815	0.282832	0.278537	0.443858	0.426895	0.406765	0.402874
WMW0049*085	5,9-Undecadien-2-one, 6,10-dimethyl-, (Z)-	顺式-香叶基丙酮	Ketone	酮	C13H22O	3879-26-3	fatty, metallic	-	-	-	-	-	-	-	-	-	-	-	-	-	-	-	-
WMW0089*085	5,9-Undecadien-2-one, 6,10-dimethyl-	6,10-二甲基-5,9-十一碳二烯-2-酮	Terpenoids	萜类	C13H22O	689-67-8	fresh, rose, leafy, floral, green, magnolia, aldehydic, fruity	-	-	-	-	-	-	-	-	-	-	-	-	-	-	-	-
D338*084	.alpha.-Cuprenene	1-甲基-4-(1,2,2-三甲基环戊基)环己-1,3-二烯	Terpenoids	萜类	C15H24	29621-78-1	-	-	-	-	-	-	-	-	-	-	-	-	-	-	-	-	-
NMW0047*149	Phenol, 2-ethyl-	2-乙基苯酚	Phenol	酚	C8H10O	90-00-6	phenol	0.03	0.0701232	0.0506734	0.0698931	0.0604892	0.0691	0.0554237	0.109957	0.121625	0.0974528	0.145736	0.117869	0.131527	0.202141	0.192923	0.194646
GMW0162*149	Phenol, 2,4-dimethyl-	2,4-二甲基苯酚	Phenol	酚	C8H10O	105-67-9	weak, smoky, roasted, dark	0.4	0.00525924	0.00380051	0.00524198	0.00453669	0.0051825	0.00415677	0.00824681	0.00912188	0.00730896	0.0109302	0.00884016	0.00986454	0.0151606	0.0144692	0.0145985
NMW0093*140	D-Verbenone	D-马鞭草酮	Terpenoids	萜类	C10H14O	18309-32-5	-	-	-	-	-	-	-	-	-	-	-	-	-	-	-	-	-
NMW0027*217	Benzaldehyde, 3-methyl-	3-甲基苯甲醛	Aldehyde	醛	C8H8O	620-23-5	sweet, fruity, cherry, benzaldehyde, phenol	0.6	0.116909	0.0959809	0.112636	0.102492	0.103489	0.107005	0.0674537	0.0726453	0.0657362	0.0703041	0.0700891	0.0635957	0.100624	0.100376	0.101063
KMW0313*112	Cyclohexanone, 5-methyl-2-(1-methylethyl)-, trans-	反式-5-甲基-2-(1-甲基乙基)环己酮	Terpenoids	萜类	C10H18O	89-80-5	minty	-	-	-	-	-	-	-	-	-	-	-	-	-	-	-	-
WAMW0477*112	Cyclohexanone, 5-methyl-2-(1-methylethyl)-, (2R-cis)-	(2R-顺式)-5-甲基-2-(1-甲基乙基)环己酮	Ketone	酮	C10H18O	1196-31-2	minty	0.15	0.0392444	0.0262085	0.0238523	0.0273157	0.0289717	0.0231834	1.39637	1.47201	2.19234	1.36908	1.43027	1.29065	0.0363878	0.0354104	0.0373691
QWMW1015*112	L-Menthone	L-薄荷酮	Terpenoids	萜类	C10H18O	14073-97-3	menthol, pepperminty, herbal, camphor	0.17	0.0346274	0.0231252	0.0210461	0.0241021	0.0255633	0.0204559	1.23209	1.29883	1.93441	1.20801	1.262	1.13881	0.0321069	0.0312445	0.0329727
NMW0067*034	2,6-Xylidine	2,6-二甲基苯胺	Amine	胺	C8H11N	87-62-7	-	-	-	-	-	-	-	-	-	-	-	-	-	-	-	-	-
NMW0091*117	8-Azabicyclo[3.2.1]octan-3-ol, 8-methyl-, endo-	endo-8-甲基-8-氮杂双环[3.2.1]-3-辛醇	Alcohol	醇	C8H15NO	120-29-6	-	-	-	-	-	-	-	-	-	-	-	-	-	-	-	-	-
D874*338	2,6-Octadien-1-ol, 3,7-dimethyl-, formate, (Z)-	(Z)-3,7-二甲基-2,6-辛二烯-1-醇甲酸酯	Ester	酯	C11H18O2	2142-94-1	herbal, fruity, green, rose, tea, geranium	-	-	-	-	-	-	-	-	-	-	-	-	-	-	-	-
D408*420	(1Alpha,3beta,4beta)-p-menthane-3,8-diol	(1α,3β,4β)-p-薄荷烷-3,8-二醇	Terpenoids	萜类	C10H20O2	3564-95-2	-	-	-	-	-	-	-	-	-	-	-	-	-	-	-	-	-
NMW0152*052	2,7-Octadiene-1,6-diol, 2,6-dimethyl-	2,6-二甲基-2,7-辛二烯-1,6-二醇	Terpenoids	萜类	C10H18O2	64142-78-5	-	-	-	-	-	-	-	-	-	-	-	-	-	-	-	-	-
KMW0478*147	cis-.beta.-Farnesene	顺式-β-法呢烯	Terpenoids	萜类	C15H24	28973-97-9	citrus, green	0.087	0.0230158	0.0208646	0.0246949	0.021172	0.0224586	0.01936	0.0282527	0.0340155	0.0250328	0.0300163	0.0251269	0.0227511	0.0367594	0.0350959	0.0351943
KMW0573*147	(E)-.beta.-Farnesene	β-法尼烯	Terpenoids	萜类	C15H24	18794-84-8	woody, citrus, herbal, sweet	0.087	0.0230158	0.0208646	0.0246949	0.021172	0.0224586	0.01936	0.0282527	0.0340155	0.0250328	0.0300163	0.0251269	0.0227511	0.0367594	0.0350959	0.0351943
WAMW1251*306	Pyrazine, 3-butyl-2,5-dimethyl-	3-丁基-2,5-二甲基吡嗪	Heterocyclic compound	杂环化合物	C10H16N2	40790-29-2	-	2	0.0149512	0.0146533	0.0140162	0.0143909	0.0160527	0.0156045	0.0275246	0.0282155	0.025384	0.025244	0.027492	0.0234534	0.028077	0.0264661	0.0267725
QWMW0979*287	Pyridine, 4-phenyl-	4-苯基吡啶	Heterocyclic compound	杂环化合物	C11H9N	939-23-1	bitter, caramel	-	-	-	-	-	-	-	-	-	-	-	-	-	-	-	-
D1625*296	3-Octanol, 3,7-dimethyl-	3,7-二甲基-3-辛醇	Alcohol	醇	C10H22O	78-69-3	lilac, oily, lily, tea, floral, bois de rose, woody	-	-	-	-	-	-	-	-	-	-	-	-	-	-	-	-
D173*439	Benzeneacetaldehyde, 4-methyl-	4-甲基苯乙醛	Aldehyde	醛	C9H10O	104-09-6	fresh, sweet, green, cortex, lilac, narcissus	-	-	-	-	-	-	-	-	-	-	-	-	-	-	-	-
XMW0202*261	cis-2,6-Dimethyl-2,6-octadiene	顺式-2,6-二甲基-2,6-辛二烯	Hydrocarbons	烃类	C10H18	2492-22-0	-	-	-	-	-	-	-	-	-	-	-	-	-	-	-	-	-
XMW0443*038	(E)-2,6-Dimethylocta-3,7-diene-2,6-diol	(E)-2,6-二甲基辛-3,7-二烯-2,6-二醇	Alcohol	醇	C10H18O2	51276-34-7	-	-	-	-	-	-	-	-	-	-	-	-	-	-	-	-	-
YZMW0362*203	3-Pentenoic acid, 4-methyl-	4-甲基-3-戊烯酸	Acid	酸	C6H10O2	504-85-8	-	1	0.00786101	0.00884945	0.0112411	0.00956258	0.0112965	0.0109861	0.00444585	0.00583649	0.00537001	0.00638824	0.00646863	0.00615217	0.0110761	0.0106316	0.0106843
WAMW0323*172	Pyridine, 3-methyl-	3-甲基吡啶	Heterocyclic compound	杂环化合物	C6H7N	108-99-6	green, earthy, hazelnut	-	-	-	-	-	-	-	-	-	-	-	-	-	-	-	-
XMW0011*440	Benzene, 1,4-diethyl-	1,4-二乙基苯	Aromatics	芳烃	C10H14	105-05-5	-	0.0021	0.735098	0.511546	0.717205	0.792135	0.754085	1.40049	2.5003	2.66658	2.49141	2.39959	2.60714	2.92779	2.28692	2.20788	2.23635
QWMW0523*442	2-Acetyl-3-methylthiophene	2-乙酰基-3-甲基噻吩	Heterocyclic compound	杂环化合物	C7H8OS	13679-72-6	nutty	-	-	-	-	-	-	-	-	-	-	-	-	-	-	-	-
WAMW1017*237	2-Octen-1-ol, (Z)-	(Z)-2-辛烯-1-醇	Alcohol	醇	C8H16O	26001-58-1	sweet, floral	0.025	5.55952	5.47176	5.1284	5.04904	5.31536	4.93275	4.99972	5.31252	4.63984	4.70322	5.09844	4.58061	5.78312	5.50912	5.57
KMW0294*237	2-Octen-1-ol, (E)-	(E)-2-辛烯-1-醇	Alcohol	醇	C8H16O	18409-17-1	green, citrus, vegetable, fatty	0.02	6.9494	6.83969	6.41051	6.3113	6.6442	6.16594	6.24965	6.64065	5.7998	5.87903	6.37305	5.72577	7.2289	6.8864	6.9625
KMW0359*429	Phenol, 3-ethyl-	3-乙基苯酚	Phenol	酚	C8H10O	620-17-7	musty	0.00085	3.7372	2.91349	4.40727	3.3059	2.87969	3.35152	3.77683	4.77932	4.189	3.41176	4.01109	3.82855	6.92291	6.60898	6.79687
QWMW1206*429	Phenol, 3,4-dimethyl-	3,4-二甲基苯酚	Phenol	酚	C8H10O	95-65-8	flat, dry	1.2	0.00108184	0.00117245	0.001221	0.00110631	0.00116035	0.00116599	0.00870385	0.00938944	0.00681676	0.00658374	0.00862065	0.00506358	0.00978267	0.00905455	0.00911323
D312*002	Propanoic acid, 2-hydroxy-, methyl ester, (S)-	L-乳酸甲酯	Ester	酯	C4H8O3	27871-49-4	-	-	-	-	-	-	-	-	-	-	-	-	-	-	-	-	-
WAMW1477*236	3-Heptanone, 5-methyl-	5-甲基-3-庚酮	Ketone	酮	C8H16O	541-85-5	herbal, sweet, oily	0.041	0.570668	0.657901	0.634423	0.63371	0.730017	0.729217	0.106945	0.110889	0.102701	0.106159	0.109069	0.102582	0.541924	0.513615	0.525408
WAMW0914*364	1H-Cycloprop[e]azulene, 1a,2,3,5,6,7,7a,7b-octahydro-1,1,4,7-tetramethyl-, [1aR-(1a.alpha.,7.alpha.,7a.beta.,7b.alpha.)]-	[1aR-(1aα,7α,7aβ,7bα)]-1a,2,3,5,6,7,7a,7b-八氢-1,1,4, 7-四甲基-1H-环丙[e]薁	Terpenoids	萜类	C15H24	21747-46-6	-	-	-	-	-	-	-	-	-	-	-	-	-	-	-	-	-
KMW0537*371	Cyclohexane, 1-ethenyl-1-methyl-2,4-bis(1-methylethenyl)-, (1.alpha.,2.beta.,4.beta.)-	β-榄香烯	Terpenoids	萜类	C15H24	33880-83-0	herbal, waxy, fresh	-	-	-	-	-	-	-	-	-	-	-	-	-	-	-	-
KMW0582*151	.beta.-Guaiene	β-愈创木烯	Terpenoids	萜类	C15H24	88-84-6	sweet, woody, dry, guaiacwood, spicy, powdery	-	-	-	-	-	-	-	-	-	-	-	-	-	-	-	-
WMW0215*018	.beta.-Ocimene	β-罗勒烯	Terpenoids	萜类	C10H16	13877-91-3	apple, pear, fruity	0.034	0.129716	0.0146444	0.113182	0.0788741	0.0929199	0.0728181	0.334497	0.325099	0.32859	0.247171	0.399453	0.274666	0.26922	0.250735	0.247239
KMW0235*018	1,3,6-Octatriene, 3,7-dimethyl-, (Z)-	(Z)-3,7-二甲基-1,3,6-辛三烯	Terpenoids	萜类	C10H16	3338-55-4	warm, floral, herbal, flowery, sweet	0.034	0.129716	0.0146444	0.113182	0.0788741	0.0929199	0.0728181	0.334497	0.325099	0.32859	0.247171	0.399453	0.274666	0.26922	0.250735	0.247239
KMW0252*018	1,3,7-Octatriene, 3,7-dimethyl-	3,7-二甲基-1,3,7-辛三烯	Terpenoids	萜类	C10H16	502-99-8	fruity, floral, wet, cloth	-	-	-	-	-	-	-	-	-	-	-	-	-	-	-	-
WMW0048*264	6-Nonenal, (E)-	(E)-6-壬烯醛	Aldehyde	醛	C9H16O	2277-20-5	-	2.2e-05	325.742	238.205	253.299	267.88	319.69	258.02	404.313	446.81	480.549	413.163	452.309	452.542	476.026	444.555	449.083
WMW0100*268	3-Nonen-1-ol, (E)-	(E)-3-壬烯-1-醇	Alcohol	醇	C9H18O	10339-61-4	green, waxy, melon, cucumber	-	-	-	-	-	-	-	-	-	-	-	-	-	-	-	-
NMW0034*400	Fenchone	1,3,3-三甲基-二环[2.2.1]-2-庚酮	Terpenoids	萜类	C10H16O	1195-79-5	herbal, cedar leaf, bitter, thuja, camphor, earthy, woody	2.3	0.033784	0.0348721	0.0334042	0.0344212	0.0393541	0.0388267	0.063956	0.0664528	0.055524	0.0568201	0.0616319	0.0555129	0.0598555	0.0571462	0.057316
QWMW1013*400	D-Fenchone	D-小茴香酮	Terpenoids	萜类	C10H16O	4695-62-9	camphor, thuja, cedar leaf, herbal, earthy, woody	0.24	0.323763	0.334191	0.320123	0.32987	0.377143	0.372089	0.612912	0.636839	0.532105	0.544526	0.590639	0.531998	0.573615	0.547651	0.549278
WAMW1601*266	2,3-Octanedione	2,3-辛二酮	Ketone	酮	C8H14O2	585-25-1	dill, asparagus, cilantro, herbal, aldehydic, earthy, fatty, cortex	-	-	-	-	-	-	-	-	-	-	-	-	-	-	-	-
KMW0193*119	.beta.-Pinene	β-蒎烯	Terpenoids	萜类	C10H16	127-91-3	dry, woody, resinous, pine, hay, green	0.14	0.359386	0.401222	0.502524	0.433448	0.528382	0.486655	0.231219	0.247483	0.232692	0.248071	0.260969	0.239685	0.541628	0.519104	0.523789
KMW0393*454	cis-4-Decenal	顺式-4-癸烯醛	Aldehyde	醛	C10H18O	21662-09-9	citrus, aldehydic, orange, cardamom	-	-	-	-	-	-	-	-	-	-	-	-	-	-	-	-
XMW0586*397	Dodecane, 5-methyl-	5-甲基十二烷	Hydrocarbons	烃类	C13H28	17453-93-9	-	-	-	-	-	-	-	-	-	-	-	-	-	-	-	-	-
KMW0597*061	.gamma.-Muurolene	γ-衣兰油烯	Terpenoids	萜类	C15H24	30021-74-0	herbal, woody, spice	-	-	-	-	-	-	-	-	-	-	-	-	-	-	-	-
KMW0603*061	Germacrene D	大根香叶烯D	Terpenoids	萜类	C15H24	23986-74-5	woody, spice	0.0012	14.2208	8.23648	11.5448	11.2685	12.8055	11.9316	57.7705	59.4232	34.0342	37.4097	40.9264	46.2462	51.3536	49.0108	50.1312
WMW0012*061	(+)-epi-Bicyclosesquiphellandrene	(+)-表-双环倍半水芹烯	Terpenoids	萜类	C15H24	54274-73-6	-	-	-	-	-	-	-	-	-	-	-	-	-	-	-	-	-
KMW0606*061	.alpha.-Muurolene	α-衣兰油烯	Terpenoids	萜类	C15H24	10208-80-7	woody	-	-	-	-	-	-	-	-	-	-	-	-	-	-	-	-
KMW0290*024	Hotrienol	脱氢芳樟醇	Alcohol	醇	C10H16O	20053-88-7	hyacinth	0.11	0.990342	0.944789	1.26357	1.02018	1.13628	1.02014	0.899386	0.855671	0.77367	0.865623	0.981601	0.880955	1.02798	0.982435	0.998965
KMW0555*366	trans-.alpha.-Bergamotene	反式-α-佛手柑烯	Terpenoids	萜类	C15H24	13474-59-4	woody, warm, tea	-	-	-	-	-	-	-	-	-	-	-	-	-	-	-	-
XMW0243*041	Undecane, 2,5-dimethyl-	2,5-二甲基十一烷	Hydrocarbons	烃类	C13H28	17301-22-3	-	-	-	-	-	-	-	-	-	-	-	-	-	-	-	-	-
XMW0414*041	Undecane, 2,6-dimethyl-	2,6-二甲基十一烷	Hydrocarbons	烃类	C13H28	17301-23-4	-	-	-	-	-	-	-	-	-	-	-	-	-	-	-	-	-
XMW0241*041	Undecane, 4,8-dimethyl-	4,8-二甲基十一烷	Hydrocarbons	烃类	C13H28	17301-33-6	-	-	-	-	-	-	-	-	-	-	-	-	-	-	-	-	-
XMW0170*138	Benzaldehyde, 3-ethyl-	3-乙基苯甲醛	Aldehyde	醛	C9H10O	34246-54-3	-	-	-	-	-	-	-	-	-	-	-	-	-	-	-	-	-
WMW0061*138	Benzaldehyde, 2-ethyl-	2-乙基苯甲醛	Aldehyde	醛	C9H10O	22927-13-5	nutty, roasted	-	-	-	-	-	-	-	-	-	-	-	-	-	-	-	-
KMW0361*138	Benzaldehyde, 4-ethyl-	4-乙基苯甲醛	Aldehyde	醛	C9H10O	4748-78-1	bitter, almond, sweet, anisic	0.12323	0.0194634	0.0100175	0.00909773	0.014514	0.0180617	0.0181428	0.0652604	0.0748583	0.0664967	0.0594358	0.0599404	0.0796268	0.0500556	0.0490907	0.0481876
KMW0307*246	Benzene, 1-methyl-4-(1-methylethenyl)-	1-甲基-4-(1-甲基乙烯基)苯	Aromatics	芳烃	C10H12	1195-32-0	phenol, spicy, clove, guaiacol	0.085	0.00527914	0.0120196	0.011753	0.0101936	0.0169972	0.0070577	0.753955	0.65901	0.667432	0.689081	0.726658	0.627658	0.347545	0.339409	0.343399
WAMW1749*218	Benzene, 1-ethyl-4-methyl-	1-乙基-4-甲基苯	Aromatics	芳烃	C9H12	622-96-8	-	0.041	2.51452	2.82356	3.47506	2.84771	3.07252	3.08102	1.69336	0.894001	1.72457	0.920967	1.00279	0.85918	2.32312	2.24986	2.28023
NMW0789*218	Benzene, 1-ethyl-3-methyl-	1-乙基-3-甲基苯	Aromatics	芳烃	C9H12	620-14-4	-	0.088	1.17154	1.31552	1.61906	1.32677	1.43152	1.43547	0.788952	0.416523	0.803491	0.429087	0.467208	0.4003	1.08236	1.04823	1.06238
NMW0791*218	Benzene, 1-ethyl-2-methyl-	1-乙基-2-甲基苯	Aromatics	芳烃	C9H12	611-14-3	-	0.36	0.286375	0.321572	0.395771	0.324322	0.349926	0.350894	0.192855	0.101817	0.196409	0.104888	0.114206	0.0978511	0.264578	0.256234	0.259692
KMW0070*006	Benzene, 1,3-dimethyl-	1,3-二甲基苯	Aromatics	芳烃	C8H10	108-38-3	plastic	1	0.0110393	0.011964	0.0124593	0.011289	0.0118404	0.011898	0.0538673	0.0610877	0.060164	0.0663106	0.0644643	0.0649119	0.079197	0.0762016	0.0766157
XMW0577*037	Nonane, 5-(2-methylpropyl)-	5-(2-甲基丙基)壬烷	Hydrocarbons	烃类	C13H28	62185-53-9	-	-	-	-	-	-	-	-	-	-	-	-	-	-	-	-	-
XMW0602*425	Undecane, 5,7-dimethyl-	5,7-二甲基十一烷	Hydrocarbons	烃类	C13H28	17312-83-3	-	-	-	-	-	-	-	-	-	-	-	-	-	-	-	-	-
WMW0145*425	Undecane, 4,6-dimethyl-	4,6-二甲基十一烷	Hydrocarbons	烃类	C13H28	17312-82-2	-	-	-	-	-	-	-	-	-	-	-	-	-	-	-	-	-
XMW0612*425	Undecane, 4,7-dimethyl-	4,7-二甲基十一烷	Hydrocarbons	烃类	C13H28	17301-32-5	-	-	-	-	-	-	-	-	-	-	-	-	-	-	-	-	-
XMW0367*425	Undecane, 2,4-dimethyl-	2,4-二甲基十一烷	Hydrocarbons	烃类	C13H28	17312-80-0	-	-	-	-	-	-	-	-	-	-	-	-	-	-	-	-	-
XMW0242*426	Undecane, 3,9-dimethyl-	3,9-二甲基十一烷	Hydrocarbons	烃类	C13H28	17301-31-4	-	-	-	-	-	-	-	-	-	-	-	-	-	-	-	-	-
KMW0543*035	(3R,6R)-2,2,6-Trimethyl-6-vinyltetrahydro-2H-pyran-3-ol	(3R,6R)-2,2,6-三甲基-6-乙烯基四氢-2H-吡喃-3-醇	Heterocyclic compound	杂环化合物	C10H18O2	14009-71-3	citrus, green	5	0.036917	0.024659	0.0291359	0.0286452	0.0297024	0.0289581	0.114866	0.113275	0.0736624	0.0819429	0.100047	0.0887625	0.0781542	0.0743882	0.0739706
KMW0058*035	2H-Pyran-3-ol, 6-ethenyltetrahydro-2,2,6-trimethyl-	2,2,6-三甲基-6-乙烯基四氢-2H-呋喃-3-醇	Alcohol	醇	C10H18O2	14049-11-7	floral, honey	3	0.0615283	0.0410984	0.0485598	0.047742	0.049504	0.0482634	0.191443	0.188792	0.122771	0.136572	0.166744	0.147938	0.130257	0.12398	0.123284
WAMW2177*395	Thiophene, 2-ethyl-	2-乙基噻吩	Heterocyclic compound	杂环化合物	C6H8S	872-55-9	styrene	-	-	-	-	-	-	-	-	-	-	-	-	-	-	-	-
WMW0187*393	2-Hexanol	2-己醇	Alcohol	醇	C6H14O	626-93-7	chemical, winey, fruity, fatty, terpenic, cauliflower	1.5082	0.0128415	0.0170446	0.0119401	0.0146529	0.0192517	0.0156418	0.00565378	0.00676221	0.00719014	0.00925228	0.00825657	0.00747384	0.0128432	0.0125914	0.0123686
GMW0111*267	2-Octenoic acid, (E)-	(E)-2-辛烯酸	Acid	酸	C8H14O2	1871-67-6	musty, sour, fatty, waxy, dirty, aldehydic, vegetable, cheese	-	-	-	-	-	-	-	-	-	-	-	-	-	-	-	-
KMW0480*050	trans-Geranic acid methyl ester	反式香叶酸甲酯	Terpenoids	萜类	C11H18O2	1189-09-9	flowery, green, fruity	-	-	-	-	-	-	-	-	-	-	-	-	-	-	-	-
YZMW0607*451	5-Methyl-2-nitrophenol	5-甲基-2-硝基苯酚	Phenol	酚	C7H7NO3	700-38-9	-	0.2	0.143984	0.120568	0.10654	0.123493	0.14216	0.130826	0.232514	0.233657	0.196492	0.193461	0.218336	0.19065	0.242795	0.231726	0.229774
KMW0590*083	Naphthalene, 1,2,3,5,6,7,8,8a-octahydro-1,8a-dimethyl-7-(1-methylethenyl)-, [1R-(1.alpha.,7.beta.,8a.alpha.)]-	巴伦西亚橘烯	Terpenoids	萜类	C15H24	4630-07-3	sweet, fresh, citrus, grapefruit, woody, orange, asprin, dry, green, oily	-	-	-	-	-	-	-	-	-	-	-	-	-	-	-	-
XMW0447*021	Benzene, (2-methyl-1-propenyl)-	2-甲基-1-苯基丙烯	Aromatics	芳烃	C10H12	768-49-0	-	-	-	-	-	-	-	-	-	-	-	-	-	-	-	-	-
D290*080	2-Butanone, 4-phenyl-	4-苯基-2-丁酮	Ketone	酮	C10H12O	2550-26-7	floral, balsamic	2.5	0.0131481	0.0121034	0.0162066	0.0139992	0.016418	0.015566	0.00716057	0.00750606	0.00747894	0.00790983	0.00654642	0.00650642	0.0128795	0.0123089	0.0126518
KMW0452*080	Benzaldehyde, 4-(1-methylethyl)-	4-(1-甲基乙基)苯甲醛	Terpenoids	萜类	C10H12O	122-03-2	spicy, cumin, green, herbal	0.4	0.0821757	0.0756461	0.101291	0.0874947	0.102613	0.0972878	0.0447535	0.0469129	0.0467433	0.0494364	0.0409151	0.0406651	0.080497	0.0769304	0.0790734
D376*447	(Z)-2,6-Dimethylocta-2,5,7-trien-4-one	(Z)-2,6-二甲基-2,5,7-辛三烯-4-酮	Ketone	酮	C10H14O	33746-71-3	-	-	-	-	-	-	-	-	-	-	-	-	-	-	-	-	-
D284*126	Butanoic acid, 2-methyl-, 2-phenylethyl ester	2-甲基丁酸-2-苯乙酯	Ester	酯	C13H18O2	24817-51-4	floral, green, sweet, tropical, waxy, rose	-	-	-	-	-	-	-	-	-	-	-	-	-	-	-	-
KMW0366*313	Butanoic acid, 3-hexenyl ester, (Z)-	(Z)-丁酸-3-己烯酯	Ester	酯	C10H18O2	16491-36-4	fresh, green, apple, fruity, wine, metallic, buttery	20	0.000850294	0.00193871	0.00186585	0.00167217	0.00230977	0.00186194	0.00195311	0.00191892	0.00155015	0.00151741	0.00174177	0.00162965	0.00213987	0.00202014	0.00200421
KMW0528*355	Hexanoic acid, 3-hexenyl ester, (Z)-	(Z)-己酸-3-己烯酯	Ester	酯	C12H22O2	31501-11-8	fruity, green, waxy, pear, winey, tropical, grassy, pineapple	0.781	0.00238406	0.00130894	0.00138082	0.00167528	0.00246631	0.00118303	0.00670318	0.00628521	0.00521056	0.00546055	0.00484532	0.00576181	0.00761779	0.007404	0.00733331
XMW0037*411	Benzene, 1-ethyl-3,5-dimethyl-	1-乙基-3,5-二甲基苯	Aromatics	芳烃	C10H14	934-74-7	-	-	-	-	-	-	-	-	-	-	-	-	-	-	-	-	-
NMW0073*040	Bicyclo[3.1.1]hept-2-ene-2-carboxaldehyde, 6,6-dimethyl-	6,6-二甲基双环[3.1.1]-2-庚烯-2-甲醛	Terpenoids	萜类	C10H14O	564-94-3	sweet, cinnamon, tonka, spicy, terpene, camphor, jammy	-	-	-	-	-	-	-	-	-	-	-	-	-	-	-	-
XMW0534*040	Bicyclo[3.1.1]hept-3-en-2-one, 4,6,6-trimethyl-, (1S)-	(-)-马鞭草酮	Terpenoids	萜类	C10H14O	1196-01-6	spicy, minty, camphor	-	-	-	-	-	-	-	-	-	-	-	-	-	-	-	-
WMW0024*040	Bicyclo[3.1.1]hept-3-en-2-one, 4,6,6-trimethyl-	马苄烯酮	Terpenoids	萜类	C10H14O	80-57-9	camphor, menthol, celery	-	-	-	-	-	-	-	-	-	-	-	-	-	-	-	-
XMW0969*109	2-Butenoic acid, 2-methyl-, 2-methylpropyl ester	2-甲基-2-丁烯酸-2-甲基丙基酯	Ester	酯	C9H16O2	66917-61-1	-	-	-	-	-	-	-	-	-	-	-	-	-	-	-	-	-
D269*106	Butanoic acid, 2-methyl-, 2-methylpropyl ester	2-甲基丁酸-2-甲基丙基酯	Ester	酯	C9H18O2	2445-67-2	sweet, fruity	0.043	0.0879796	0.0771667	0.0765248	0.0845525	0.119426	0.0796631	0.0868937	0.100631	0.113742	0.12623	0.114669	0.117793	0.130975	0.125482	0.126521
KMW0348*101	Pyrazine, 3,5-diethyl-2-methyl-	3,5-二乙基-2-甲基吡嗪	Heterocyclic compound	杂环化合物	C9H14N2	18138-05-1	nutty, meaty, vegetable	0.05	0.137059	0.148539	0.154689	0.140159	0.147005	0.14772	1.4841	1.45212	1.37791	1.45368	1.5039	1.35291	0.675327	0.650569	0.65024
NMW0024*193	Aniline, N-methyl-	N-甲基苯胺	Amine	胺	C7H9N	100-61-8	-	6.9	0.00414284	0.00255056	0.00296415	0.00301987	0.00302216	0.00303505	0.0199363	0.0216019	0.019698	0.0201785	0.0215952	0.0201499	0.01475	0.0143234	0.0143052
WAMW2242*193	o-Toluidine	邻甲苯胺	Amine	胺	C7H9N	95-53-4	-	0.11	0.259869	0.15999	0.185933	0.189428	0.189572	0.19038	1.25055	1.35503	1.2356	1.26574	1.35461	1.26395	0.925229	0.898469	0.897327
QWMW0592*401	Creosol	4-甲基愈创木酚	Phenol	酚	C8H10O2	93-51-6	smoky	0.315	0.0117891	0.0098709	0.0121046	0.0089214	0.00187143	0.0127929	0.0130073	0.0149237	0.0122276	0.0132941	0.0146518	0.00822008	0.0193816	0.0176773	0.0186862
QWMW0266*441	2,3-Diethylpyrazine	2,3-二乙基吡嗪	Heterocyclic compound	杂环化合物	C8H12N2	15707-24-1	burnt, caramel, chemical, mothball, prickling, roasted, hazelnut	0.05	0.287382	0.290337	0.289844	0.289045	0.317146	0.327919	0.818557	0.910147	0.834196	0.874739	0.935908	0.857226	0.669521	0.630496	0.637506
KMW0396*314	2-Octenoic acid, ethyl ester	2-辛烯酸乙酯	Ester	酯	C10H18O2	2351-90-8	fruity, green, pineapple, pear skin, waxy, juicy	-	-	-	-	-	-	-	-	-	-	-	-	-	-	-	-
XMW2686*253	1-(5-Methyl-2-pyrazinyl)-1-ethanone	1-(5-甲基-2-吡嗪基)-1-乙酮	Ketone	酮	C7H8N2O	22047-27-4	popcorn	3	0.00512162	0.00664219	0.00625587	0.00619242	0.00701988	0.00745741	0.0138958	0.014061	0.0118368	0.0130618	0.0133222	0.0124108	0.0120836	0.0114058	0.0114874
XMW0656*398	3-Heptanol, 6-methyl-	6-甲基-3-庚醇	Alcohol	醇	C8H18O	18720-66-6	-	0.25	0.00903713	0.0128546	0.0119575	0.00975411	0.00688255	0.0102832	0.00901862	0.00862084	0.00842291	0.00644122	0.0104897	0.00749426	0.00904656	0.00868658	0.00872832
D259*254	Phenol, 2,3,6-trimethyl-	2,3,6-三甲基苯酚	Phenol	酚	C9H12O	2416-94-6	-	-	-	-	-	-	-	-	-	-	-	-	-	-	-	-	-
XMW0003*298	Phenol, 2,4-dichloro-	2,4-二氯苯酚	Phenol	酚	C6H4Cl2O	120-83-2	-	0.0014	4.79801	3.60706	3.29933	4.11331	5.17103	4.53528	8.73713	9.11795	8.16598	8.12454	9.90368	6.68329	10.1134	9.27769	9.31538
