# Supplementary material for: Gas-Assisted Steam Explosion Enables Targeted Regulation of Nutritional and Flavor Quality in Pleurotus eryngii via Microstructural Remodeling and Metabolite Modulation
Source: Foods. 2026 Jun 12;15(12):2126. doi: 10.3390/foods15122126 (PMC13297972; doi:10.3390/foods15122126)
Supplement: Supplementary file 1 [file foods-15-02126-s001.zip › Table S8.xlsx]

## Sheet: Sheet1
MWXS-25-4562-a 6个样本植物类广靶代谢组结题报告 (Project Completion Report for Plant Widely Targeted Metabolomics of 6 Samples (Serial No.: MWXS-25-4562-a))
Index	Compounds	物质	Class I	物质一级分类	Class II	物质二级分类	Formula	Q1 (Da)	Q3 (Da)	Molecular weight (Da)	Ionization model	CAS	cpd_ID	CK-1	CK-2	CK-3	SE-1	SE-2	SE-3	QC01	QC02	QC03	kegg_map
mws0629	L-Aspartyl-L-Phenylalanine	L-天冬氨酰-L-苯丙氨酸	Amino acids and derivatives	氨基酸及其衍生物	Amino acids and derivatives	氨基酸及其衍生物	C13H16N2O5	281.113	166.086	280.106	[M+H]+	13433-09-5	-	687552	869854	811437	864355	735721	705186	757079	816639	738618	-
pmb1912	10-Formyltetrahydrofolic Acid	10-甲酰四氢叶酸	Alkaloids	生物碱	Alkaloids	生物碱	C20H23N7O7	474.173	327.12	473.166	[M+H]+	2800-34-2	C00234	36608.8	48846.2	37767.2	42022.1	28952.2	34510	37274.9	45144.6	45183.1	ko00670,ko00720,ko00970,ko01100,ko01120,ko01200,ko01240
Lmhp008801	LysoPE 18:3*	溶血磷脂酰乙醇胺 18:3*	Lipids	脂质	LPE	溶血磷脂酰乙醇胺	C23H42NO7P	476.277	335.258	475.27	[M+H]+	-	-	358866	386234	378089	270991	249978	197730	289069	371242	285393	-
Lmhp002031	L-Leucyl-L-Leucine	L-亮氨酰-L-亮氨酸	Amino acids and derivatives	氨基酸及其衍生物	Amino acids and derivatives	氨基酸及其衍生物	C12H24N2O3	245.186	86.0954	244.179	[M+H]+	3303-31-9	-	1.02177e+06	1.16394e+06	853651	409573	449653	453400	545519	783269	595145	-
pmb2319	LysoPC 15:0*	溶血磷脂酰胆碱 15:0*	Lipids	脂质	LPC	溶血磷脂酰胆碱	C23H48NO7P	482.324	184.073	481.317	[M+H]+	108273-89-8	-	1.07889e+07	1.08176e+07	1.07831e+07	8.94325e+06	9.08752e+06	8.45124e+06	8.60417e+06	1.06043e+07	8.75501e+06	-
MWSmce232	Dicumarol	双香豆素	Lignans and Coumarins	木脂素和香豆素	Coumarins	香豆素	C19H12O6	337.065	163.04	336.063	[M+H]+	66-76-2	C00796	22711.6	28584.4	20822.4	8530.4	9004.42	9093.83	12169.6	20900	13153.3	-
mws0133	Nicotinamide	烟酰胺	Others	其它类	Vitamin	维生素	C6H6N2O	123.055	80.0494	122.048	[M+H]+	98-92-0	C00153	1.1794e+07	1.17137e+07	1.10378e+07	9.63924e+07	9.63378e+07	9.99166e+07	7.30346e+07	8.30904e+07	8.06189e+07	ko00760,ko01100,ko01240
Lmhp010514	LysoPE 20:2(2n isomer)	溶血磷脂酰乙醇胺 20:2(2n异构)	Lipids	脂质	LPE	溶血磷脂酰乙醇胺	C25H48NO7P	506.324	365.305	505.317	[M+H]+	-	-	547809	512906	501563	205890	191504	182629	303641	374743	294852	-
mws2628	N-Methyl-4-aminobutyric acid	N-甲基-4-氨基丁酸	Organic acids	有机酸	Organic acids	有机酸	C5H11NO2	118.086	87.0457	117.079	[M+H]+	1119-48-8	C15987	132809	111345	117208	65638.9	78651.3	58455.1	67959.2	94401.9	72580.9	ko00760,ko01100,ko01120
Lmqp000873	Succinic anhydride	琥珀酸酐	Organic acids	有机酸	Organic acids	有机酸	C4H4O3	101.022	55.0171	100.016	[M+H]+	108-30-5	C19524	747369	726120	719351	714826	766375	614424	606905	529846	723082	-
pmb0889	Punicic acid (9Z,11E,13Z-octadecatrienoic acid)	石榴酸 (9Z,11E,13Z-十八碳三烯酸)	Lipids	脂质	Free fatty acids	游离脂肪酸	C18H30O2	279.232	95.0855	278.225	[M+H]+	544-72-9	C08364	4.28603e+06	4.0142e+06	3.82323e+06	5.97221e+06	5.6898e+06	5.59111e+06	4.34971e+06	6.15621e+06	4.97294e+06	-
Lmhp010190	LysoPC 18:1(2n isomer)	溶血磷脂酰胆碱 18:1(2n异构)	Lipids	脂质	LPC	溶血磷脂酰胆碱	C26H52NO7P	522.355	184.073	521.348	[M+H]+	-	-	5.65707e+07	5.49063e+07	5.43158e+07	5.41233e+07	5.12722e+07	5.00042e+07	5.20719e+07	5.77336e+07	5.44994e+07	-
pmp001281	LysoPC 18:1	溶血磷脂酰胆碱 18:1	Lipids	脂质	LPC	溶血磷脂酰胆碱	C26H52NO7P	522.355	184.073	521.348	[M+H]+	-	-	5.55676e+07	5.62468e+07	5.45614e+07	5.36307e+07	5.21632e+07	5.06948e+07	5.28739e+07	5.82729e+07	5.45811e+07	-
Lmhp008688	LysoPE 20:5	溶血磷脂酰乙醇胺 20:5	Lipids	脂质	LPE	溶血磷脂酰乙醇胺	C25H42NO7P	500.277	359.258	499.27	[M+H]+	-	-	145702	135604	120978	97636.3	92340.1	82107.4	92992.2	133086	98503.4	-
pme3184	2'-Deoxyadenosine-5'-monophosphate	2'-脱氧腺苷-5'-单磷酸	Nucleotides and derivatives	核苷酸及其衍生物	Nucleotides and derivatives	核苷酸及其衍生物	C10H14N5O6P	332.075	136.062	331.068	[M+H]+	653-63-4	C00360	322861	304036	305458	276433	289768	271146	272417	314258	250315	ko00230,ko01100,ko01232
pmb0998	Guanosine 5'-monophosphate	鸟苷 5'-单磷酸	Nucleotides and derivatives	核苷酸及其衍生物	Nucleotides and derivatives	核苷酸及其衍生物	C10H14N5O8P	364.065	152.057	363.058	[M+H]+	85-32-5	C00144	389506	330167	337126	1.1315e+06	1.04638e+06	857742	495209	706341	557632	ko00230,ko01100,ko01232
Lmcp002302	N6-(2-Hydroxyethyl)adenosine*	N6-(2-羟乙基)腺苷*	Nucleotides and derivatives	核苷酸及其衍生物	Nucleotides and derivatives	核苷酸及其衍生物	C12H17N5O5	312.13	180.088	311.123	[M+H]+	4338-48-1	-	3.07389e+06	2.77261e+06	2.74601e+06	2.52809e+06	2.40947e+06	2.43639e+06	2.59694e+06	2.56295e+06	2.93148e+06	-
pmb2165	LysoPC 10:0	溶血磷脂酰胆碱 10:0	Lipids	脂质	LPC	溶血磷脂酰胆碱	C18H38NO7P	412.246	184.073	411.239	[M+H]+	22248-63-1	-	25165.1	30502.8	21914.9	25433.2	27687	23188.4	33130.2	21519.9	17772.8	-
MWSmce584	L-Tyramine	L-酪胺	Alkaloids	生物碱	Alkaloids	生物碱	C8H11NO	138.091	77.0386	137.084	[M+H]+	51-67-2	C00483	182469	213426	184218	182741	156165	129767	117668	163950	179954	ko00350,ko00680,ko01100,ko01110,ko01240
Zmmp000635	4,5-Dehydro-L-leucine	4,5-脱氢-L-亮氨酸	Amino acids and derivatives	氨基酸及其衍生物	Amino acids and derivatives	氨基酸及其衍生物	C6H11NO2	130.091	84.0802	129.079	[M+H]+	-	-	1.28519e+07	1.16975e+07	1.0654e+07	9.78105e+06	9.54198e+06	8.7297e+06	7.88938e+06	1.06046e+07	8.11394e+06	-
pmb0865	LysoPC 18:3(2n isomer)	溶血磷脂酰胆碱 18:3(2n异构)	Lipids	脂质	LPC	溶血磷脂酰胆碱	C26H48NO7P	518.324	184.073	517.317	[M+H]+	-	-	2.11664e+06	2.07214e+06	1.86006e+06	1.151e+06	1.04694e+06	975483	1.22523e+06	1.38192e+06	1.27122e+06	-
Lmhp009034	LysoPE 16:1*	溶血磷脂酰乙醇胺 16:1*	Lipids	脂质	LPE	溶血磷脂酰乙醇胺	C21H42NO7P	452.277	311.258	451.27	[M+H]+	-	-	1.64673e+06	1.67693e+06	1.53087e+06	923634	990805	918637	1.01025e+06	1.42252e+06	1.18971e+06	-
pmd0143	LysoPC 20:0	溶血磷脂酰胆碱 20:0	Lipids	脂质	LPC	溶血磷脂酰胆碱	C28H58NO7P	552.402	184.073	551.395	[M+H]+	108341-80-6	-	55384.3	53277.6	44826.3	16252.9	23059.2	15172.2	24575.7	36687.1	25427.2	-
MWS201381	Ser-Trp	L-丝氨酸-L-色氨酸	Amino acids and derivatives	氨基酸及其衍生物	Amino acids and derivatives	氨基酸及其衍生物	C14H17N3O4	292.13	188.071	291.122	[M+H]+	94421-70-2	-	260868	285734	238020	606125	596858	564224	426426	523521	534282	-
MWS0442	Maltotriose	麦芽三糖	Others	其它类	Saccharides	糖类	C18H32O16	527.156	365.102	504.169	[M+Na]+	1109-28-0	C01835	131878	169572	96528.8	136944	99565	84214.6	89328.7	149072	94683.2	ko02010
pme0166	1-Methylxanthine	1-甲基黄嘌呤	Nucleotides and derivatives	核苷酸及其衍生物	Nucleotides and derivatives	核苷酸及其衍生物	C6H6N4O2	167.056	110.035	166.049	[M+H]+	6136-37-4	C16358	447165	422215	385062	488081	494408	418966	350782	445361	433449	ko00232,ko01100,ko01110,ko01120
pmc0066	2'-Deoxyinosine-5'-monophosphate	2'-脱氧肌苷-5'-单磷酸	Nucleotides and derivatives	核苷酸及其衍生物	Nucleotides and derivatives	核苷酸及其衍生物	C10H13N4O7P	333.06	137.05	332.052	[M+H]+	3393-18-8	C06196	885085	990276	1.22841e+06	1.57889e+06	1.98899e+06	1.68135e+06	1.37419e+06	1.40029e+06	1.02746e+06	ko00230,ko01232
MWS1771	L-Tyrosine methyl ester	L-酪氨酸甲酯	Amino acids and derivatives	氨基酸及其衍生物	Amino acids and derivatives	氨基酸及其衍生物	C10H13NO3	196.097	91.0546	195.089	[M+H]+	1080-06-4	C03404	562988	522623	581619	439119	432526	474094	551985	494642	521747	-
mws0671	L-Homoserine*	L-高丝氨酸*	Amino acids and derivatives	氨基酸及其衍生物	Amino acids and derivatives	氨基酸及其衍生物	C4H9NO3	120.066	74.0601	119.058	[M+H]+	672-15-1	C00263	6.50578e+06	5.93893e+06	5.57679e+06	5.50743e+06	4.97133e+06	4.51851e+06	4.03644e+06	5.67646e+06	4.35458e+06	ko00260,ko00270,ko00300,ko00920,ko01100,ko01110,ko01120,ko01230
Lmhp010515	LysoPC 17:0(2n isomer)*	溶血磷脂酰胆碱 17:0(2n异构)*	Lipids	脂质	LPC	溶血磷脂酰胆碱	C25H52NO7P	510.355	184.073	509.348	[M+H]+	-	-	999242	1.09486e+06	1.00373e+06	466696	448250	451630	670682	762388	701480	-
mws0232	Riboflavin (Vitamin B2)	核黄素 (维生素 B2)	Others	其它类	Vitamin	维生素	C17H20N4O6	377.146	243.088	376.138	[M+H]+	83-88-5	C00255	652973	863375	740158	1.57568e+06	1.33365e+06	1.07128e+06	1.40244e+06	1.01875e+06	1.34953e+06	ko00740,ko01100,ko01110,ko01240,ko02010
pme1286	S-(5'-Adenosy)-L-homocysteine	S-(5-腺苷)-L-高半胱氨酸	Amino acids and derivatives	氨基酸及其衍生物	Amino acids and derivatives	氨基酸及其衍生物	C14H20N6O5S	385.129	250	384.122	[M+H]+	979-92-0	C00021	782763	749261	741738	607368	545050	472159	547592	640797	672605	ko00270,ko01100,ko01230,ko01240
MWSslk120	N-Acetyl-DL-phenylalanine	N-乙酰基-DL-苯丙氨酸	Amino acids and derivatives	氨基酸及其衍生物	Amino acids and derivatives	氨基酸及其衍生物	C11H13NO3	208.097	120.082	207.089	[M+H]+	2901-75-9	-	1.08181e+07	1.10691e+07	9.94479e+06	1.27177e+06	1.35461e+06	1.25855e+06	4.62758e+06	6.09365e+06	4.07658e+06	-
pme0010	L-Serine	L-丝氨酸	Amino acids and derivatives	氨基酸及其衍生物	Amino acids and derivatives	氨基酸及其衍生物	C3H7NO3	106.05	70.0287	105.043	[M+H]+	56-45-1	C00065	236627	204710	215091	229508	207229	169209	193295	219493	204016	ko00260,ko00261,ko00270,ko00460,ko00470,ko00564,ko00600,ko00630,ko00680,ko00920,ko00970,ko00997,ko00998,ko01054,ko01100,ko01110,ko01120,ko01200,ko01230,ko01240,ko01502,ko02010
pme1306	Pyridoxine-5'-phosphate	吡哆醇-5'-磷酸	Others	其它类	Vitamin	维生素	C8H12NO6P	250.048	134.06	249.04	[M+H]+	447-05-2	C00627	32890.5	28614.4	29312.2	29261.7	24430.1	26782.3	22857.1	29356.4	18150.2	ko00750,ko01100,ko01240
Lmbp000668	Isonicotinic acid	异烟酸	Others	其它类	Vitamin	维生素	C6H5NO2	124.039	78.0336	123.032	[M+H]+	55-22-1	C07446	3.19568e+06	2.87297e+06	2.8925e+06	1.48022e+07	1.32022e+07	1.2899e+07	7.28596e+06	9.46836e+06	7.42188e+06	ko00983
pmb0981	Adenosine 5'-monophosphate	腺苷-5'-单磷酸	Nucleotides and derivatives	核苷酸及其衍生物	Nucleotides and derivatives	核苷酸及其衍生物	C10H14N5O7P	348.07	136.062	347.063	[M+H]+	61-19-8	C00020	1.4667e+07	1.2108e+07	1.26103e+07	2.95479e+07	2.42303e+07	2.24048e+07	1.36263e+07	1.5083e+07	2.04213e+07	ko00230,ko01100,ko01110,ko01232,ko01240
pme3827	3,4-Dihydroxy-L-phenylalanine (L-Dopa)	3,4-二羟基-L-苯丙氨酸 (左旋多巴)	Amino acids and derivatives	氨基酸及其衍生物	Amino acids and derivatives	氨基酸及其衍生物	C9H11NO4	198.076	152.071	197.069	[M+H]+	59-92-7	C00355	320189	247457	213830	162862	153931	177651	184141	162019	223401	ko00350,ko01100,ko01110
pmb0532	Inosine 5'-monophosphate	5'-肌苷酸	Nucleotides and derivatives	核苷酸及其衍生物	Nucleotides and derivatives	核苷酸及其衍生物	C10H13N4O8P	349.054	137.046	348.047	[M+H]+	131-99-7	C00130	1.17462e+06	966477	1.16992e+06	1.78459e+06	2.06847e+06	1.78669e+06	1.13979e+06	1.32114e+06	1.70922e+06	ko00230,ko01100,ko01110,ko01232,ko01240
mws0193	L-Homocitrulline	L-高瓜氨酸	Amino acids and derivatives	氨基酸及其衍生物	Amino acids and derivatives	氨基酸及其衍生物	C7H15N3O3	190.119	84.0823	189.111	[M+H]+	1190-49-4	C02427	1.53567e+06	1.20885e+06	1.28661e+06	902327	878906	940528	1.08929e+06	1.10845e+06	1.09312e+06	-
Lmhp008718	LysoPC 17:2	溶血磷脂酰胆碱 17:2	Lipids	脂质	LPC	溶血磷脂酰胆碱	C25H48NO7P	506.324	184.073	505.317	[M+H]+	-	-	1.77231e+06	1.64499e+06	1.69818e+06	1.00829e+06	939115	876658	1.02924e+06	1.34011e+06	1.12644e+06	-
pme1178	Guanosine	鸟苷	Nucleotides and derivatives	核苷酸及其衍生物	Nucleotides and derivatives	核苷酸及其衍生物	C10H13N5O5	284.099	152.059	283.092	[M+H]+	118-00-3	C00387	8.35455e+07	8.17947e+07	8.00989e+07	5.37965e+07	5.56321e+07	5.45866e+07	5.97868e+07	6.84424e+07	6.46336e+07	ko00230,ko01100,ko01232,ko02010
MWS201483	Phe-Hyp	L-苯丙氨酸-L-羟脯氨酸	Amino acids and derivatives	氨基酸及其衍生物	Amino acids and derivatives	氨基酸及其衍生物	C14H18N2O4	279.135	120.081	278.127	[M+H]+	90965-82-5	-	91983.3	79398	106110	98923.7	92709.4	92166.1	54874.4	97245.1	82218.4	-
pmb0296	1-Oleoyl-Sn-Glycerol	单酰甘油酯(18:1)	Lipids	脂质	Glycerol ester	甘油酯	C21H40O4	357.3	265.253	356.293	[M+H]+	129784-87-8	-	103143	110245	110473	58841.2	60082.8	50671.5	42476.1	56675.8	51731.4	-
MWS4354	N6-methyladenosine	N6-甲基腺苷	Nucleotides and derivatives	核苷酸及其衍生物	Nucleotides and derivatives	核苷酸及其衍生物	C11H15N5O4	282.12	150.079	281.112	[M+H]+	1867-73-8	-	157567	108276	168426	2.1291e+06	1.91716e+06	1.88927e+06	1.14957e+06	1.34729e+06	1.2353e+06	-
Zahp011321	N-Isobutyl Decanamide	N-异丁基癸酰胺	Alkaloids	生物碱	Alkaloids	生物碱	C14H29NO	228.233	228.237	227.225	[M+H]+	73785-31-6	-	41162.5	36921	34055.7	19313	16115.2	14860.6	19639.9	32417.1	16561	-
Lmhp009590	LysoPC 17:1	溶血磷脂酰胆碱 17:1	Lipids	脂质	LPC	溶血磷脂酰胆碱	C25H50NO7P	508.34	184.073	507.332	[M+H]+	-	-	1.63409e+06	1.59496e+06	1.7272e+06	1.43326e+06	1.48136e+06	1.35675e+06	1.49281e+06	1.60075e+06	1.50411e+06	-
mws5041	L-Glycyl-L-isoleucine*	L-甘氨酰-L-异亮氨酸*	Amino acids and derivatives	氨基酸及其衍生物	Amino acids and derivatives	氨基酸及其衍生物	C8H16N2O3	189.123	86.0964	188.116	[M+H]+	19461-38-2	-	1.22813e+06	1.10113e+06	1.10846e+06	796560	828579	916240	1.096e+06	971115	1.00518e+06	-
Lmhp010162	LysoPE 17:0	溶血磷脂酰乙醇胺 17:0	Lipids	脂质	LPE	溶血磷脂酰乙醇胺	C22H46NO7P	468.308	327.289	467.301	[M+H]+	-	-	96191.6	93385.9	97571.7	57954.4	48207.9	49166.6	66087.1	80239.9	75227.5	-
pme0278	L-Diaminopimelic acid	L-二氨基庚二酸	Amino acids and derivatives	氨基酸及其衍生物	Amino acids and derivatives	氨基酸及其衍生物	C7H14N2O4	191.103	128.071	190.095	[M+H]+	583-93-7	C00666	3.19072e+06	2.81996e+06	2.74192e+06	1.80098e+06	1.83677e+06	1.80304e+06	2.05244e+06	2.16087e+06	2.1365e+06	ko00300,ko00470,ko01100,ko01110,ko01120,ko01230
MWS201479	Tyr-Gly	L-酪氨酸-L-甘氨酸	Amino acids and derivatives	氨基酸及其衍生物	Amino acids and derivatives	氨基酸及其衍生物	C11H14N2O4	239.103	136.076	238.095	[M+H]+	673-08-5	-	354849	333066	353200	329690	358638	356763	363767	424002	362008	-
Lcsp002417	Ser-Val-Leu	丝氨酰-缬氨酰-亮氨酸	Amino acids and derivatives	氨基酸及其衍生物	Amino acids and derivatives	氨基酸及其衍生物	C14H27N3O5	318.202	159.113	317.195	[M+H]+	-	-	264048	259279	264683	170319	182544	160106	156453	226676	193081	-
MWS2673	5,6-DiHETrE[(±)5,6-dihydroxy-8Z,11Z,14Z-eicosatrienoic acid]	5,6-二羟基-8Z,11Z,14Z-二十碳三烯酸	Lipids	脂质	Free fatty acids	游离脂肪酸	C20H34O4	339.253	121.101	338.246	[M+H]+	213382-49-1	C14772	27576	26126.7	22148.4	15660.4	15544.2	12230.1	20056.7	26338.9	17184.2	ko00590,ko01100
MWSmce016	Nicotinic Acid Methyl Ester(Methyl Nicotinate)	烟酸甲酯	Alkaloids	生物碱	Pyridine alkaloids	吡啶类生物碱	C7H7NO2	138.052	78.0328	137.048	[M+H]+	93-60-7	-	35654.3	23617.9	28858.5	47101.9	42115.6	61917.1	43546.3	54695.7	28116.8	-
mws1715	Cordycepin (3'-Deoxyadenosine)*	虫草素(3'-脱氧腺苷)*	Nucleotides and derivatives	核苷酸及其衍生物	Nucleotides and derivatives	核苷酸及其衍生物	C10H13N5O3	252.109	136.062	251.102	[M+H]+	73-03-0	C08431	1.88428e+06	1.72507e+06	1.73657e+06	1.53851e+06	1.23934e+06	1.52002e+06	1.34913e+06	1.71794e+06	1.64347e+06	-
pmb0883	LysoPE 18:0	溶血磷脂酰乙醇胺 18:0	Lipids	脂质	LPE	溶血磷脂酰乙醇胺	C23H48NO7P	482.324	341.305	481.317	[M+H]+	69747-55-3	-	327042	286701	257669	101882	96771.6	93272.5	149273	211337	151376	-
Lmhp112042	1-Linoleoylglycerol	1-亚油酰甘油酯	Lipids	脂质	Glycerol ester	甘油酯	C21H38O4	355.284	263.237	354.277	[M+H]+	2277-28-3	-	215564	167184	162401	146745	184218	159931	153704	158635	154085	-
mws0018	Spermine	精胺	Alkaloids	生物碱	Alkaloids	生物碱	C10H26N4	203.223	84.081	202.216	[M+H]+	71-44-3	C00750	3.16366e+06	4.77169e+06	5.06538e+06	4.87167e+06	3.22861e+06	3.78741e+06	3.82009e+06	3.71203e+06	3.11099e+06	ko00330,ko00410,ko00480,ko00770,ko01100,ko01240
mws0520	N-Acetyl-L-tyrosine	N-乙酰-L-酪氨酸	Amino acids and derivatives	氨基酸及其衍生物	Amino acids and derivatives	氨基酸及其衍生物	C11H13NO4	224.092	136.076	223.084	[M+H]+	537-55-3	-	2.31416e+06	2.6972e+06	2.5064e+06	540344	520612	539238	1.42611e+06	1.3989e+06	1.3078e+06	-
MWS201476	Ala-His	L-丙氨酸-L-组氨酸	Amino acids and derivatives	氨基酸及其衍生物	Amino acids and derivatives	氨基酸及其衍生物	C9H14N4O3	227.113	110.072	226.107	[M+H]+	3253-17-6	-	69828.3	82883	91897.5	42522.6	74186.2	41507.6	53141.3	60314.6	87822.9	-
MWS00204g	N-Ethylglycine*	N-乙基甘氨酸*	Amino acids and derivatives	氨基酸及其衍生物	Amino acids and derivatives	氨基酸及其衍生物	C4H9NO2	104.071	58.0659	103.063	[M+H]+	627-01-0	-	1.09054e+07	1.0564e+07	1.05986e+07	1.43693e+07	1.42154e+07	1.38122e+07	1.26689e+07	1.32742e+07	1.28888e+07	-
MWS201411	Lys-Asn	L-赖氨酸-L-天冬酰胺	Amino acids and derivatives	氨基酸及其衍生物	Amino acids and derivatives	氨基酸及其衍生物	C10H20N4O4	261.156	84.0814	260.149	[M+H]+	19908-06-6	-	59511.9	51003.8	53685.2	72066.5	64440.7	72766.6	54323.4	57375.6	62097.4	-
pmb0468	N-Formyl-L-Methionine	N-甲酰-L-蛋氨酸	Amino acids and derivatives	氨基酸及其衍生物	Amino acids and derivatives	氨基酸及其衍生物	C6H11NO3S	178.053	161.027	177.046	[M+H]+	4289-98-9	C03145	637602	648176	535421	236782	265310	216972	291533	409149	362092	ko00270
mws0289	LysoPE 18:1*	溶血磷脂酰乙醇胺 18:1*	Lipids	脂质	LPE	溶血磷脂酰乙醇胺	C23H46NO7P	480.308	339.289	479.301	[M+H]+	89576-29-4	-	1.55318e+07	1.3923e+07	1.40599e+07	1.29184e+07	1.37391e+07	1.18767e+07	1.18408e+07	1.4734e+07	1.21636e+07	-
pmb0880	LysoPE 18:0(2n isomer)	溶血磷脂酰乙醇胺 18:0(2n异构)	Lipids	脂质	LPE	溶血磷脂酰乙醇胺	C23H48NO7P	482.324	341.305	481.317	[M+H]+	-	-	233187	216517	205868	208540	185165	172425	184252	229560	206203	-
pmb0856	LysoPE 18:1(2n isomer)*	溶血磷脂酰乙醇胺 18:1(2n异构)*	Lipids	脂质	LPE	溶血磷脂酰乙醇胺	C23H46NO7P	480.308	339.289	479.301	[M+H]+	-	-	1.05827e+07	9.89107e+06	9.86424e+06	9.12228e+06	9.0165e+06	1.03539e+07	8.8751e+06	1.03341e+07	1.13631e+07	-
mws0983	N-Oleoylethanolamine	油酰单乙醇胺	Alkaloids	生物碱	Alkaloids	生物碱	C20H39NO2	326.305	62.0601	325.298	[M+H]+	111-58-0	C20792	9485.17	10054.1	6466.43	11356.3	14994.9	13506.7	9881.58	12390.7	9673.43	-
pmb1650	Octadeca-11E,13E,15Z-trienoic acid	十八碳-9E,13E,15Z-三烯酸	Lipids	脂质	Free fatty acids	游离脂肪酸	C18H30O2	279.232	149.132	278.225	[M+H]+	25575-00-2	-	6.85265e+07	1.29233e+07	6.89993e+07	5.06453e+07	5.29084e+07	5.11008e+07	5.06382e+07	6.26801e+07	5.17834e+07	-
MWSmce051	Gallein	棓因	Phenolic acids	酚酸类	Phenolic acids	酚酸类	C20H12O7	365.058	319.053	364.058	[M+H]+	2103-64-2	-	26025.3	21656.8	19114.5	78681.9	58663.7	66770.9	62490.1	38642.9	59640.8	-
pmp001269	Hexadecyl ethanolamine	十六烷基乙醇胺	Alkaloids	生物碱	Alkaloids	生物碱	C18H39NO	286.31	268.301	285.303	[M+H]+	-	-	117425	108099	102308	100914	88287.6	95085.1	111138	150004	117808	-
MWSmce674	Phylloquinone (Vitamin K1)	叶绿醌 (维生素K1)	Others	其它类	Vitamin	维生素	C31H46O2	451.362	89.0588	450.35	[M+H]+	84-80-0	C02059	82427.3	65864.5	68201.1	17336	16568.8	19738.3	32060.6	44205.5	32934.8	ko00130,ko01100,ko01110,ko01240
Lmhp009464	LysoPE 17:1(2n isomer)	溶血磷脂酰乙醇胺 17:1(2n异构)	Lipids	脂质	LPE	溶血磷脂酰乙醇胺	C22H44NO7P	466.293	325.274	465.286	[M+H]+	-	-	220093	193225	196015	176534	157113	175900	167095	208307	187488	-
Walp007043	2-Aminohexadecane-1,4-diol*	2-氨基十六烷-1,4-二醇*	Lipids	脂质	Sphingolipids	鞘脂	C16H35NO2	274.275	88.0763	273.267	[M+H]+	-	-	1.82941e+06	2.03514e+06	1.70503e+06	1.66039e+06	1.56603e+06	2.63457e+06	2.69141e+06	3.02657e+06	2.86066e+06	-
pme0193	L-Glutamine	L-谷氨酰胺	Amino acids and derivatives	氨基酸及其衍生物	Amino acids and derivatives	氨基酸及其衍生物	C5H10N2O3	147.076	84.0444	146.069	[M+H]+	56-85-9	C00064	3.54378e+07	3.53791e+07	3.26134e+07	3.05254e+07	2.91109e+07	2.75696e+07	2.74574e+07	3.44603e+07	2.8395e+07	ko00220,ko00230,ko00240,ko00250,ko00470,ko00630,ko00750,ko00910,ko00970,ko01100,ko01120,ko01230,ko01232,ko01240,ko02010,ko02020
Zmzp005934	Stearamide	硬脂酰胺	Alkaloids	生物碱	Alkaloids	生物碱	C18H37NO	284.295	102.091	283.288	[M+H]+	124-26-5	C13846	33615.1	31167.9	28274.2	14153.1	14728.1	22204.6	12820.9	4646.34	12893.6	-
Lmhp009187	LysoPE 15:0	溶血磷脂酰乙醇胺 15:0	Lipids	脂质	LPE	溶血磷脂酰乙醇胺	C20H42NO7P	440.277	299.258	439.27	[M+H]+	-	-	6.86886e+06	6.63391e+06	6.28209e+06	6.40138e+06	5.93858e+06	5.46372e+06	5.45734e+06	6.69481e+06	5.70782e+06	-
Walp004752	2-Aminododecane-1,4-diol	2-氨基十二烷-1,4-二醇	Lipids	脂质	Sphingolipids	鞘脂	C12H27NO2	218.212	88.0758	217.204	[M+H]+	-	-	46659.4	60323.4	48007.6	29868.4	35909.5	60614.3	53831	61053.9	64479.2	-
Zahp012577	Octadecadienamide	十八碳二烯酰胺	Alkaloids	生物碱	Alkaloids	生物碱	C18H33NO	280.264	81.0725	279.256	[M+H]+	-	-	22974.9	26750.2	17306.4	68250	74308.4	76249	43633.7	62711.4	50397.9	-
pmb0862	LysoPC 12:0	溶血磷脂酰胆碱 12:0	Lipids	脂质	LPC	溶血磷脂酰胆碱	C20H42NO7P	440.277	184.074	439.27	[M+H]+	20559-18-6	-	92834.8	88762.7	81901.5	18875.7	27178.5	30964.2	45579.2	50081.6	57986.5	-
pme0021	L-Phenylalanine	L-苯丙氨酸	Amino acids and derivatives	氨基酸及其衍生物	Amino acids and derivatives	氨基酸及其衍生物	C9H11NO2	166.086	120.081	165.079	[M+H]+	63-91-2	C00079	3.18908e+07	2.05021e+07	3.16783e+07	2.90922e+07	2.68795e+07	2.93183e+07	2.86614e+07	3.49371e+07	3.61946e+07	ko00360,ko00400,ko00460,ko00470,ko00970,ko00996,ko00997,ko00999,ko01100,ko01110,ko01210,ko01230,ko02010
Hmmp001310	3-Indoleacrylic acid*	3-吲哚丙烯酸*	Alkaloids	生物碱	Plumerane	吲哚类生物碱	C11H9NO2	188.071	118.065	187.063	[M+H]+	1204-06-4	C21283	1.66528e+06	1.53135e+06	1.47437e+06	1.21667e+07	1.06199e+07	1.08913e+07	3.45052e+06	3.8235e+06	3.66072e+06	-
Hmhp001812	2'-O-Methyladenosine	2-甲氧基腺苷	Nucleotides and derivatives	核苷酸及其衍生物	Nucleotides and derivatives	核苷酸及其衍生物	C11H15N5O4	282.12	136.06	281.112	[M+H]+	2140-79-6	-	6.30543e+06	5.69853e+06	6.10525e+06	6.72895e+06	6.76962e+06	6.63037e+06	6.20562e+06	6.65187e+06	6.70478e+06	-
mws1337	D-Pantothenic Acid	D-泛酸(维生素B5)	Others	其它类	Vitamin	维生素	C9H17NO5	220.118	90.0549	219.111	[M+H]+	79-83-4	C00864	2.01802e+07	2.17832e+07	2.10163e+07	1.79972e+07	1.71509e+07	1.76959e+07	1.79254e+07	1.72281e+07	1.86636e+07	ko00410,ko00770,ko01100,ko01110,ko01240
pme1651	Indole-3-acetic acid (IAA)	吲哚-3-乙酸	Alkaloids	生物碱	Plumerane	吲哚类生物碱	C10H9NO2	176.071	130.065	175.063	[M+H]+	87-51-4	C00954	7.53901e+06	6.80799e+06	5.23593e+06	5.08925e+06	3.89214e+06	4.39375e+06	6.12955e+06	6.07241e+06	5.53828e+06	ko00380,ko01100
mws0124	N-(3-Indolylacetyl)-L-alanine	N-(3-吲哚乙酰基)-L-丙氨酸	Amino acids and derivatives	氨基酸及其衍生物	Amino acids and derivatives	氨基酸及其衍生物	C13H14N2O3	247.108	130.063	246.1	[M+H]+	57105-39-2	-	85884.6	82222.9	78265.3	24555.7	25415.2	26743.5	58994.4	71495.1	60395.6	-
Lmhp007840	LysoPC 19:2*	溶血磷脂酰胆碱 19:2*	Lipids	脂质	LPC	溶血磷脂酰胆碱	C27H52NO7P	534.355	184.073	533.348	[M+H]+	-	-	397678	435333	382875	729570	681368	733613	550223	518151	485292	-
MWSmce040	Isovanillin	异香草醛	Others	其它类	Aldehyde compounds	醛类化合物	C8H8O3	153.05	65.0376	152.047	[M+H]+	621-59-0	-	134901	120027	89811.3	70806	54061	74799.5	36912.4	48367.7	34678.8	-
Lmhp007598	LysoPC 19:2(2n isomer)*	溶血磷脂酰胆碱 19:2(2n异构)*	Lipids	脂质	LPC	溶血磷脂酰胆碱	C27H52NO7P	534.355	184.073	533.348	[M+H]+	-	-	831072	813424	943979	756375	762894	701429	961622	884350	945098	-
Lmhp008763	LysoPE 16:1(2n isomer)*	溶血磷脂酰乙醇胺 16:1(2n异构)*	Lipids	脂质	LPE	溶血磷脂酰乙醇胺	C21H42NO7P	452.277	311.258	451.27	[M+H]+	-	-	1.50966e+06	1.68602e+06	1.3749e+06	859158	836215	946150	837617	1.17422e+06	986247	-
pme1419	L-Methionine methyl ester	L-甲硫氨酸甲酯	Amino acids and derivatives	氨基酸及其衍生物	Amino acids and derivatives	氨基酸及其衍生物	C6H13NO2S	164.074	104.071	163.067	[M+H]+	10332-17-9	-	418124	380918	365153	34001.4	22080	39331.6	114069	209100	184474	-
Hmqp006235	LysoPC 18:4	溶血磷脂酰胆碱 18:4	Lipids	脂质	LPC	溶血磷脂酰胆碱	C26H46NO7P	516.304	184.073	515.301	[M+H]+	-	-	42352.5	35906	30725	31918.7	19303.7	22236.8	27042.5	25851.6	21736.5	-
MWSslk149	5-Methoxysalicylic acid	5-甲氧基水杨酸	Phenolic acids	酚酸类	Phenolic acids	酚酸类	C8H8O4	169.049	95.0494	168.042	[M+H]+	2612-02-4	-	116157	48303.4	40194.1	34746.6	34368.8	35935.8	31297.7	41787.8	36365.2	-
Lmhp011549	LysoPC 20:1	溶血磷脂酰胆碱 20:1	Lipids	脂质	LPC	溶血磷脂酰胆碱	C28H56NO7P	550.387	184.073	549.379	[M+H]+	-	-	919073	940027	850804	268191	332780	313520	469266	561773	496025	-
MWSmce632	Vanillin acetate	香兰素乙酸酯	Others	其它类	Aldehyde compounds	醛类化合物	C10H10O4	195.065	93.0339	194.058	[M+H]+	881-68-5	-	61639.4	50977.3	48943.4	134758	139193	117713	84457.6	114322	136772	-
Lmhp008589	LysoPE 18:3(2n isomer)*	溶血磷脂酰乙醇胺 18:3(2n异构)*	Lipids	脂质	LPE	溶血磷脂酰乙醇胺	C23H42NO7P	476.277	335.258	475.27	[M+H]+	-	-	394845	358338	393491	283570	259699	207811	302367	353578	326979	-
pmb0864	LysoPE 14:0*	溶血磷脂酰乙醇胺 14:0*	Lipids	脂质	LPE	溶血磷脂酰乙醇胺	C19H40NO7P	426.262	285.242	425.254	[M+H]+	-	-	3.02542e+06	3.0816e+06	3.21499e+06	1.2919e+06	1.27882e+06	1.27913e+06	1.8817e+06	2.30884e+06	1.98039e+06	-
Lmhp008337	LysoPE 14:0(2n isomer)*	溶血磷脂酰乙醇胺 14:0(2n异构)*	Lipids	脂质	LPE	溶血磷脂酰乙醇胺	C19H40NO7P	426.262	285.242	425.254	[M+H]+	-	-	3.43067e+06	2.98788e+06	2.97323e+06	1.18798e+06	1.20648e+06	1.13898e+06	1.81236e+06	2.3897e+06	2.01609e+06	-
pmd0136	LysoPC 18:0(2n isomer)	溶血磷脂酰胆碱 18:0(2n异构)	Lipids	脂质	LPC	溶血磷脂酰胆碱	C26H54NO7P	524.371	184.073	523.364	[M+H]+	-	-	1.16052e+07	1.17584e+07	1.12006e+07	3.71869e+06	3.95471e+06	3.89297e+06	5.66772e+06	7.79605e+06	6.00601e+06	-
Walp004906	2-Aminotetradecane-1,11,13-triol	2-氨基十四烷-1,11,13-三醇	Lipids	脂质	Sphingolipids	鞘脂	C14H31NO3	262.238	88.0756	261.23	[M+H]+	-	-	22741.5	33090.8	48144.7	24749.2	31008.2	44458.6	46918.8	48611.1	32309.9	-
WaYp005128	2-Aminotetradecane-1,5,13-triol	2-氨基十四烷-1,5,13-三醇	Lipids	脂质	Sphingolipids	鞘脂	C14H31NO3	262.237	200.201	261.23	[M+H]+	-	-	33392.8	49938.9	62047.3	58537.4	49430.1	81408.3	42242.6	95445.4	66914.3	-
pmb2260	LysoPC 15:1	溶血磷脂酰胆碱 15:1	Lipids	脂质	LPC	溶血磷脂酰胆碱	C23H46NO7P	480.308	184.073	479.301	[M+H]+	-	-	238898	244021	217123	175705	149081	128569	169465	191729	167822	-
pme0220	Methyl jasmonate	茉莉酸甲酯	Organic acids	有机酸	Organic acids	有机酸	C13H20O3	225.148	151.112	224.141	[M+H]+	1211-29-6	C11512	86995.5	85887.9	57072.1	55199.9	53583.6	62491.7	34830.6	41978.5	36497.6	ko00592,ko01110
pmp001270	LysoPC 16:1*	溶血磷脂酰胆碱 16:1*	Lipids	脂质	LPC	溶血磷脂酰胆碱	C24H48NO7P	494.324	184.073	493.317	[M+H]+	76790-27-7	-	4.01629e+06	4.0143e+06	3.84058e+06	2.5788e+06	2.5384e+06	2.47858e+06	2.85683e+06	3.40872e+06	2.89382e+06	-
mws0987	6-MethylCoumarin	6-甲基香豆素	Lignans and Coumarins	木脂素和香豆素	Coumarins	香豆素	C10H8O2	161.06	115.054	160.052	[M+H]+	92-48-8	-	31309.5	39150.8	30589.5	22147.1	26107.5	19453.3	13076.7	25232.5	12925.6	-
pmd0130	LysoPC 14:0	溶血磷脂酰胆碱 14:0	Lipids	脂质	LPC	溶血磷脂酰胆碱	C22H46NO7P	468.308	184.073	467.301	[M+H]+	20559-16-4	-	8.72688e+06	8.41061e+06	8.12555e+06	2.97799e+06	2.72874e+06	2.60519e+06	4.67749e+06	5.56849e+06	4.3612e+06	-
pmb2221	4-Hydroxysphinganine; Phytosphingosine	4-羟基鞘氨醇; 植物鞘氨醇	Lipids	脂质	Sphingolipids	鞘脂	C18H39NO3	318.3	60.0444	317.293	[M+H]+	554-62-1	C12144	5.78565e+07	5.49199e+07	5.4911e+07	4.9703e+07	5.14283e+07	5.37199e+07	6.04205e+07	6.11601e+07	6.05881e+07	ko00600,ko01100
Lhsp101904	polygodial	寥二醛	Terpenoids	萜类	Sesquiterpenoids	倍半萜	C15H22O2	235.169	179.105	234.162	[M+H]+	6754-20-7	C09712	118962	115513	108309	86558.8	82286	83720.4	76826.9	84572.4	75822.4	-
Zmmp003443	γ-Glu-Trp	γ-谷氨酰-色氨酸	Amino acids and derivatives	氨基酸及其衍生物	Amino acids and derivatives	氨基酸及其衍生物	C16H19N3O5	334.139	188.071	333.132	[M+H]+	66471-20-3	-	134748	123949	135258	282171	253863	243233	180888	218540	207974	-
Lajp006434	3',5'-dihydroxy-5,7,4'-trimethoxyflavone-3'-glucoside	3',5'-二羟基-5,7,4'-三甲氧基黄酮-3'-葡萄糖苷	Flavonoids	黄酮	Flavones	黄酮	C24H26O12	507.149	345.098	506.142	[M+H]+	-	-	48960.2	33380.4	40016.2	20576.6	30753.4	21579	19383.8	28009.4	28394.6	-
MWS04555g	D-Allo-Isoleucine*	别异亮氨酸*	Amino acids and derivatives	氨基酸及其衍生物	Amino acids and derivatives	氨基酸及其衍生物	C6H13NO2	132.102	86.0975	131.095	[M+H]+	1509-35-9	C21092	4.83053e+07	4.71704e+07	4.52853e+07	3.65328e+07	3.32617e+07	3.11331e+07	3.502e+07	3.43765e+07	3.60377e+07	-
pme0152	5,6-Dihydro-5-methyluracil	5,6-二氢胸腺嘧啶	Nucleotides and derivatives	核苷酸及其衍生物	Nucleotides and derivatives	核苷酸及其衍生物	C5H8N2O2	129.066	84.0444	128.059	[M+H]+	696-04-8	C00906	1.85871e+06	1.88845e+06	1.65742e+06	683085	623676	459168	859496	947869	856681	-
pmb0881	LysoPE 18:2*	溶血磷脂酰乙醇胺 18:2*	Lipids	脂质	LPE	溶血磷脂酰乙醇胺	C23H44NO7P	478.293	337.274	477.286	[M+H]+	-	-	3.02533e+07	2.98998e+07	2.94206e+07	2.78764e+07	2.84208e+07	2.86187e+07	2.8262e+07	3.0105e+07	2.84767e+07	-
pmb0874	LysoPE 18:2(2n isomer)*	溶血磷脂酰乙醇胺 18:2(2n异构)*	Lipids	脂质	LPE	溶血磷脂酰乙醇胺	C23H44NO7P	478.293	337.274	477.286	[M+H]+	-	-	3.04808e+07	2.88107e+07	3.00745e+07	2.91523e+07	2.94794e+07	2.76263e+07	2.92145e+07	2.9842e+07	2.87665e+07	-
MWSmce689	Methyl linolenate	亚麻酸甲酯	Lipids	脂质	Free fatty acids	游离脂肪酸	C19H32O2	293.248	95.0855	292.24	[M+H]+	301-00-8	-	57852.8	55504.8	49601.1	18161.6	17344.9	19064.8	26197.9	33742.4	26686.6	-
pme0264	Thymidine	胸苷	Nucleotides and derivatives	核苷酸及其衍生物	Nucleotides and derivatives	核苷酸及其衍生物	C10H14N2O5	243.097	127.05	242.09	[M+H]+	50-89-5	C00214	264049	244962	263024	143804	156342	162624	207002	192744	157489	ko00240,ko01100,ko01232
MWSslk097	Dimethyl phthalate	邻苯二甲酸二甲酯	Phenolic acids	酚酸类	Phenolic acids	酚酸类	C10H10O4	195.065	163.04	194.058	[M+H]+	131-11-3	C11233	224365	248979	223458	157955	187351	160036	96142.7	125032	120357	-
pme2024	Serotonin; 5-Hydroxytryptamine*	血清素; 5-羟色胺*	Alkaloids	生物碱	Plumerane	吲哚类生物碱	C10H12N2O	177.102	160.076	176.095	[M+H]+	50-67-9	C00780	2.98705e+07	2.78336e+07	2.52074e+07	1.31139e+07	1.24457e+07	1.27017e+07	1.74959e+07	1.99277e+07	1.92815e+07	ko00380,ko01100,ko01110
pmb0818	Methoxyindoleacetic acid	甲氧基吲哚乙酸	Alkaloids	生物碱	Plumerane	吲哚类生物碱	C11H11NO3	206.081	145.052	205.074	[M+H]+	3471-31-6	C05660	159448	127345	114451	1.00883e+06	935254	984403	290697	350190	343583	ko00380
pme2776	2'-Deoxyinosine	2-脱氧肌苷	Nucleotides and derivatives	核苷酸及其衍生物	Nucleotides and derivatives	核苷酸及其衍生物	C10H12N4O4	253.093	137.046	252.086	[M+H]+	890-38-0	C05512	233617	245483	242131	164965	167180	151631	187982	209377	194423	ko00230,ko01100,ko01232,ko02010
pme3337	Succinyladenosine	琥珀酰腺苷	Nucleotides and derivatives	核苷酸及其衍生物	Nucleotides and derivatives	核苷酸及其衍生物	C14H17N5O8	384.115	252.073	383.108	[M+H]+	4542-23-8	-	1.74114e+07	1.93333e+07	1.82051e+07	3.14661e+07	3.08428e+07	3.22877e+07	2.66006e+07	2.65882e+07	2.89122e+07	-
pme2527	L-Ornithine	L-鸟氨酸	Amino acids and derivatives	氨基酸及其衍生物	Amino acids and derivatives	氨基酸及其衍生物	C5H12N2O2	133.097	116.071	132.09	[M+H]+	70-26-8	C00077	3.23781e+07	3.08228e+07	2.9018e+07	1.25802e+07	1.17314e+07	1.03415e+07	1.45099e+07	2.18267e+07	1.58583e+07	ko00220,ko00330,ko00470,ko00480,ko00997,ko00998,ko01100,ko01110,ko01210,ko01230,ko02010,ko04148
pme0006	L-Proline	L-脯氨酸	Amino acids and derivatives	氨基酸及其衍生物	Amino acids and derivatives	氨基酸及其衍生物	C5H9NO2	116.071	70.0651	115.063	[M+H]+	147-85-3	C00148	2.3964e+07	2.27212e+07	2.25293e+07	1.04379e+07	9.92823e+06	1.01002e+07	1.41602e+07	1.82597e+07	1.55009e+07	ko00330,ko00332,ko00333,ko00401,ko00404,ko00470,ko00970,ko01100,ko01110,ko01230,ko02010
pme3961	2'-Deoxyadenosine*	2'-脱氧腺苷*	Nucleotides and derivatives	核苷酸及其衍生物	Nucleotides and derivatives	核苷酸及其衍生物	C10H13N5O3	252.109	136.062	251.102	[M+H]+	958-09-8	C00559	3.0143e+06	2.77639e+06	2.90683e+06	2.43016e+06	1.98734e+06	2.31769e+06	2.1994e+06	2.80138e+06	2.59685e+06	ko00230,ko01100,ko01232,ko02010
pmp000013	Eupatilin-7-O-glucoside	异泽兰黄素-7-O-葡萄糖苷	Flavonoids	黄酮	Flavones	黄酮	C24H26O12	507.15	345.09	506.142	[M+H]+	-	-	33515.8	39003.2	34886.6	24104.6	26007.1	14711.5	23086.2	24472.7	27851	-
HJKP000649	N-benzylformamide	正苄基甲酰胺	Alkaloids	生物碱	Alkaloids	生物碱	C8H9NO	136.071	91.0544	135.068	[M+H]+	6343-54-0	C15561	7.64725e+06	7.65851e+06	8.32939e+06	6.93614e+06	5.70052e+06	5.89366e+06	5.16439e+06	6.76481e+06	3.99259e+06	-
pme0490	Nicotinic acid (Vitamin B3)	烟酸 (维生素 B3)	Others	其它类	Vitamin	维生素	C6H5NO2	124.039	78.0347	123.032	[M+H]+	59-67-6	C00253	1.86939e+06	1.98787e+06	2.09123e+06	1.5405e+07	1.31462e+07	1.28525e+07	7.19631e+06	9.12847e+06	6.38714e+06	ko00760,ko01100,ko01110,ko01120,ko01240,ko05133
pme0274	6-Aminocaproic acid	6-氨基己酸	Organic acids	有机酸	Organic acids	有机酸	C6H13NO2	132.102	69.0699	131.095	[M+H]+	60-32-2	C02378	3.30334e+07	3.06043e+07	3.61604e+07	2.93145e+07	2.78451e+07	2.49376e+07	2.77153e+07	3.02123e+07	2.61452e+07	ko00930,ko01100,ko01120
pmb0782	Piperidine	哌啶	Alkaloids	生物碱	Piperidine alkaloids	哌啶类生物碱	C5H11N	86.0964	69.0698	85.0891	[M+H]+	110-89-4	C01746	1.15274e+07	1.09881e+07	1.17525e+07	6.32166e+06	5.96779e+06	5.92796e+06	7.3558e+06	8.01405e+06	6.84964e+06	-
ML10180524	Cytarabine	胞嘧啶阿拉伯糖苷	Nucleotides and derivatives	核苷酸及其衍生物	Nucleotides and derivatives	核苷酸及其衍生物	C9H13N3O5	244.095	112.054	243.085	[M+H]+	147-94-4	C02961	4.20533e+06	4.17414e+06	4.4064e+06	1.45299e+06	1.46e+06	1.41156e+06	2.46451e+06	2.69687e+06	2.75079e+06	-
pmb0530	Nicotinic acid adenine dinucleotide	烟酸腺嘌呤二核苷酸	Nucleotides and derivatives	核苷酸及其衍生物	Nucleotides and derivatives	核苷酸及其衍生物	C21H27N7O14P2	664.116	136.062	663.109	[M+H]+	53-84-9	C00003	2.6736e+06	2.5214e+06	2.16959e+06	174518	138485	146494	920330	860239	787226	ko00190,ko00730,ko00760,ko00983,ko01100,ko01240,ko04148
Zmdp000972	S-Methyl-L-cysteine	S-甲基-L-半胱氨酸	Amino acids and derivatives	氨基酸及其衍生物	Amino acids and derivatives	氨基酸及其衍生物	C4H9NO2S	136.042	91.0537	135.035	[M+H]+	1187-84-4	C22040	8.27673e+06	6.70791e+06	5.55445e+06	5.9489e+06	4.94157e+06	4.41135e+06	3.96272e+06	5.9519e+06	4.73587e+06	ko02010
mws0847	1-Methyladenine	1-甲基腺嘌呤	Nucleotides and derivatives	核苷酸及其衍生物	Nucleotides and derivatives	核苷酸及其衍生物	C6H7N5	150.077	133.051	149.07	[M+H]+	5142-22-3	C02216	41185.4	49871.3	44087.8	69454.9	43340.8	70716.8	48897.1	61514.9	64341.1	-
pme0170	N-Acetyl-L-Arginine	N-乙酰-L-精氨酸	Amino acids and derivatives	氨基酸及其衍生物	Amino acids and derivatives	氨基酸及其衍生物	C8H16N4O3	217.13	158.081	216.122	[M+H]+	155-84-0	-	137311	126440	145170	221003	161003	201724	134157	179965	187518	-
pme1194	2'-Deoxycytidine	2'-脱氧胞苷	Nucleotides and derivatives	核苷酸及其衍生物	Nucleotides and derivatives	核苷酸及其衍生物	C9H13N3O4	228.098	112.054	227.091	[M+H]+	951-77-9	C00881	148376	104164	126949	258766	222565	214117	169982	183883	195202	ko00240,ko01100,ko01232,ko02010
pme0033	Hypoxanthine	次黄嘌呤	Nucleotides and derivatives	核苷酸及其衍生物	Nucleotides and derivatives	核苷酸及其衍生物	C5H4N4O	137.046	119.035	136.038	[M+H]+	68-94-0	C00262	525052	390463	388661	227005	214335	207484	195094	270148	278234	ko00230,ko01100,ko01232
pmb0197	N7-Methylguanosine	N7-甲基鸟苷	Nucleotides and derivatives	核苷酸及其衍生物	Nucleotides and derivatives	核苷酸及其衍生物	C11H15N5O5	298.115	166.072	297.107	[M+H]+	20244-86-4	C20674	712583	610024	618075	261384	221542	264100	342534	410337	433141	-
MWSHC2067	Protocatechualdehyde	原儿茶醛	Others	其它类	Aldehyde compounds	醛类化合物	C7H6O3	139.039	65.0386	138.032	[M+H]+	139-85-5	C16700	322390	270758	285883	201660	194920	161052	162045	198985	195477	-
pmp001284	Monopalmitin	单棕榈酸甘油酯	Lipids	脂质	Glycerol ester	甘油酯	C19H38O4	331.284	313.273	330.277	[M+H]+	542-44-9	-	54433.2	50136.7	40241.2	13090.7	24537.8	23420.5	17807.5	16697.5	20092.2	-
pme0181	3-Methyl-L-Histidine*	3-甲基-L-组氨酸*	Amino acids and derivatives	氨基酸及其衍生物	Amino acids and derivatives	氨基酸及其衍生物	C7H11N3O2	170.092	124.088	169.085	[M+H]+	368-16-1	C01152	636406	437006	447983	334878	355241	406126	532768	446557	475252	ko00340,ko01100
pmb2406	LysoPC 17:0*	溶血磷脂酰胆碱 17:0*	Lipids	脂质	LPC	溶血磷脂酰胆碱	C25H52NO7P	510.355	184.073	509.348	[M+H]+	50930-23-9	-	4.26362e+06	4.17001e+06	4.2102e+06	1.59131e+06	1.36145e+06	1.40524e+06	2.31332e+06	2.96542e+06	2.3508e+06	-
Walp008158	2-AminoicoSane-1,5,19-triol	2-氨基二十烷-1,5,19-三醇	Lipids	脂质	Sphingolipids	鞘脂	C20H43NO3	346.331	88.0754	345.324	[M+H]+	-	-	28316.6	23978.4	26188.7	20574.8	24943.9	33337.5	34907.9	41820.1	37224.3	-
Lmqp000329	5-Aminoimidazole ribonucleotide	5-氨基咪唑核糖核苷酸	Nucleotides and derivatives	核苷酸及其衍生物	Nucleotides and derivatives	核苷酸及其衍生物	C8H14N3O7P	296.067	104.108	295.057	[M+H]+	25635-88-5	C03373	1.80431e+07	1.83206e+07	1.82834e+07	1.6286e+07	1.79426e+07	1.56351e+07	1.80408e+07	1.90908e+07	1.79673e+07	ko00230,ko00730,ko00860,ko01100,ko01110,ko01240
mws1641	Lumazine	2,4-二氧四氢蝶啶	Nucleotides and derivatives	核苷酸及其衍生物	Nucleotides and derivatives	核苷酸及其衍生物	C6H4N4O2	165.041	120.021	164.033	[M+H]+	487-21-8	C03212	467620	442490	451393	336071	370447	337941	460565	351138	449048	-
mws0254	L-Histidine	L-组氨酸	Amino acids and derivatives	氨基酸及其衍生物	Amino acids and derivatives	氨基酸及其衍生物	C6H9N3O2	156.077	110.071	155.07	[M+H]+	71-00-1	C00135	1.46696e+07	1.36773e+07	1.29623e+07	7.34788e+06	7.09946e+06	6.85739e+06	9.58092e+06	1.10541e+07	1.01581e+07	ko00340,ko00404,ko00410,ko00470,ko00970,ko01100,ko01110,ko01230,ko02010
pmf0440	4-MethoxycinnaMaldehyde	4-甲氧基肉桂醛	Others	其它类	Aldehyde compounds	醛类化合物	C10H10O2	163.075	91.0542	162.068	[M+H]+	1963-36-6	C10475	218754	182570	203227	155903	153179	156857	87915.1	106363	86177.6	-
MWS201478	Phe-Ser	L-苯丙氨酸-L-丝氨酸	Amino acids and derivatives	氨基酸及其衍生物	Amino acids and derivatives	氨基酸及其衍生物	C12H16N2O4	253.118	120.086	252.111	[M+H]+	16053-39-7	-	194225	197965	195289	196045	196697	269831	215042	244526	240964	-
pmb0876	LysoPE 16:0	溶血磷脂酰乙醇胺 16:0	Lipids	脂质	LPE	溶血磷脂酰乙醇胺	C21H44NO7P	454.293	313.274	453.286	[M+H]+	53862-35-4	-	2.40311e+07	2.17518e+07	2.234e+07	1.46406e+07	1.42546e+07	1.397e+07	1.60166e+07	2.06653e+07	1.56175e+07	-
MWSmce585	Methyl 3-aminopropanoate	3-氨基丙酸甲酯	Amino acids and derivatives	氨基酸及其衍生物	Amino acids and derivatives	氨基酸及其衍生物	C4H9NO2	104.071	59.0145	103.063	[M+H]+	4138-35-6	-	1.07704e+07	1.02121e+07	1.08376e+07	1.50036e+07	1.43612e+07	1.43306e+07	1.31322e+07	1.43071e+07	1.32618e+07	-
Lmcp000282	L-Carnitine	左旋肉碱	Alkaloids	生物碱	Alkaloids	生物碱	C7H15NO3	162.113	85.0286	161.105	[M+H]+	541-15-1	C00318	7.88732e+06	8.26104e+06	7.77787e+06	6.96159e+06	6.53005e+06	5.78569e+06	6.31272e+06	7.55837e+06	6.26374e+06	-
MWS201399	Met-Asn	L-蛋氨酸-L-天冬酰胺	Amino acids and derivatives	氨基酸及其衍生物	Amino acids and derivatives	氨基酸及其衍生物	C9H17N3O4S	264.102	104.053	263.094	[M+H]+	36261-61-7	-	88030.4	86289.9	98577.3	111474	139783	108950	71052.4	113117	111515	-
mws0230	L-Threonine*	L-苏氨酸*	Amino acids and derivatives	氨基酸及其衍生物	Amino acids and derivatives	氨基酸及其衍生物	C4H9NO3	120.066	74.0601	119.058	[M+H]+	72-19-5	C00188	6.25365e+06	5.90132e+06	5.39297e+06	4.86332e+06	4.82113e+06	4.33367e+06	3.82025e+06	5.12057e+06	4.22228e+06	ko00260,ko00261,ko00290,ko00470,ko00860,ko00970,ko01100,ko01110,ko01120,ko01230,ko02010
MWS0933	1-Methylhistidine*	1-甲基组氨酸*	Amino acids and derivatives	氨基酸及其衍生物	Amino acids and derivatives	氨基酸及其衍生物	C7H11N3O2	170.092	124.087	169.085	[M+H]+	332-80-9	-	1.23238e+06	1.20489e+06	1.24391e+06	432344	505672	482807	695061	858178	780174	-
MWS201444	Gln-Gly	L-谷氨酰胺-L-甘氨酸	Amino acids and derivatives	氨基酸及其衍生物	Amino acids and derivatives	氨基酸及其衍生物	C7H13N3O4	204.097	84.0448	203.091	[M+H]+	2650-65-9	-	2.32281e+06	2.0728e+06	2.10375e+06	1.67408e+06	1.42618e+06	1.55481e+06	1.46709e+06	1.76764e+06	1.50902e+06	-
Zmzp000145	Trimethyllysine	三甲基赖氨酸	Amino acids and derivatives	氨基酸及其衍生物	Amino acids and derivatives	氨基酸及其衍生物	C9H20N2O2	189.16	84.0803	188.153	[M+H]+	23284-33-5	C03793	5.71918e+06	5.246e+06	5.11976e+06	3.46946e+06	3.07308e+06	3.02106e+06	3.11597e+06	4.56652e+06	3.58237e+06	ko00310,ko01100
pme3732	Cytidine	胞苷	Nucleotides and derivatives	核苷酸及其衍生物	Nucleotides and derivatives	核苷酸及其衍生物	C9H13N3O5	244.093	112.05	243.085	[M+H]+	65-46-3	C00475	898877	1.07605e+06	773715	478986	441854	427472	558860	693787	659093	ko00240,ko01100,ko01232,ko02010
pme0122	N6-Acetyl-L-lysine	N6-乙酰-L-赖氨酸	Amino acids and derivatives	氨基酸及其衍生物	Amino acids and derivatives	氨基酸及其衍生物	C8H16N2O3	189.123	126.091	188.116	[M+H]+	692-04-6	C02727	1.88458e+06	1.66994e+06	1.82892e+06	1.37103e+06	1.24528e+06	1.28067e+06	1.31711e+06	1.25919e+06	1.30343e+06	ko00310,ko01100
pme2890	L-Homocystine	L-高胱氨酸	Amino acids and derivatives	氨基酸及其衍生物	Amino acids and derivatives	氨基酸及其衍生物	C8H16N2O4S2	269.062	136.043	268.055	[M+H]+	626-72-2	C01817	258518	235312	242979	298244	351808	289585	226097	272218	240369	ko00270
pme1119	Inosine	肌苷	Nucleotides and derivatives	核苷酸及其衍生物	Nucleotides and derivatives	核苷酸及其衍生物	C10H12N4O5	269.088	137.046	268.081	[M+H]+	58-63-9	C00294	434958	506590	525188	495864	525357	488049	442968	613502	438900	ko00230,ko01100,ko01232,ko02010
mws0216	Trans-4-Hydroxy-L-proline	反-4-羟基-L-脯氨酸	Amino acids and derivatives	氨基酸及其衍生物	Amino acids and derivatives	氨基酸及其衍生物	C5H9NO3	132.065	86.0601	131.058	[M+H]+	51-35-4	C01157	4.15013e+07	3.86491e+07	3.83016e+07	2.14372e+07	1.96299e+07	1.69401e+07	1.95334e+07	2.9149e+07	2.26506e+07	ko00330,ko00470,ko01100,ko02010
pme1173	Allopurinol	别嘌呤醇	Nucleotides and derivatives	核苷酸及其衍生物	Nucleotides and derivatives	核苷酸及其衍生物	C5H4N4O	137.046	110.035	136.038	[M+H]+	315-30-0	-	904960	908420	864332	523868	470659	376671	555199	673731	537652	-
pme2828	4-Nitrophenol	4-硝基苯酚	Others	其它类	Others	其它	C6H5NO3	140.034	98.9637	139.027	[M+H]+	100-02-7	C00870	1.72302e+07	1.78582e+07	1.54648e+07	1.26442e+07	1.23785e+07	1.16962e+07	1.04578e+07	1.6089e+07	1.16025e+07	ko00627,ko01120
pme2292	Putrescine	腐胺	Alkaloids	生物碱	Alkaloids	生物碱	C4H12N2	89.1073	72.0808	88.1	[M+H]+	110-60-1	C00134	1.05269e+06	996042	907009	974350	1.02039e+06	856749	863599	933269	799319	ko00330,ko00470,ko00480,ko01100,ko01110,ko02010,ko04148
pme1184	2'-Deoxyguanosine	2'-脱氧鸟苷	Nucleotides and derivatives	核苷酸及其衍生物	Nucleotides and derivatives	核苷酸及其衍生物	C10H13N5O4	268.104	152.057	267.097	[M+H]+	961-07-9	C00330	1.51314e+06	1.45185e+06	1.40387e+06	782308	860759	840673	945999	1.1457e+06	980795	ko00230,ko01100,ko01232,ko02010
pmb0034	L-α-Glutamyl-L-Glutamic Acid	L-谷氨酰-L-谷氨酸	Amino acids and derivatives	氨基酸及其衍生物	Amino acids and derivatives	氨基酸及其衍生物	C10H16N2O7	277.103	148.06	276.096	[M+H]+	3929-61-1	C01425	556110	596768	517671	167445	145394	121881	264972	244050	196512	-
pmd0160	LysoPE 16:0(2n isomer)	溶血磷脂酰乙醇胺 16:0(2n异构)	Lipids	脂质	LPE	溶血磷脂酰乙醇胺	C21H44NO7P	454.293	313.274	453.286	[M+H]+	-	-	2.43681e+07	2.19339e+07	2.26594e+07	1.52338e+07	1.48194e+07	1.40497e+07	1.65491e+07	2.12424e+07	1.72769e+07	-
Qagp003587	N-Monocinnamoylputrescine*	N-单肉桂酰基腐胺*	Alkaloids	生物碱	Phenolamine	酚胺	C13H18N2O	219.149	131.049	218.142	[M+H]+	-	-	15924.9	16366.2	16830.8	18901.5	32524.7	34311.4	10722	16423.2	15096.6	-
Lmrj002793	Cyclo(Phe-Glu)	环(苯丙氨酸-谷氨酸)	Amino acids and derivatives	氨基酸及其衍生物	Amino acids and derivatives	氨基酸及其衍生物	C14H16N2O4	277.119	120.08	276.111	[M+H]+	-	-	25054.1	26106	29391.3	577316	561543	510014	277632	233584	224268	-
Zmyp000878	Crotonoside; 2-Hydroxyadenosine	巴豆苷; 2-羟基腺苷	Nucleotides and derivatives	核苷酸及其衍生物	Nucleotides and derivatives	核苷酸及其衍生物	C10H13N5O5	284.099	152.057	283.092	[M+H]+	1818-71-9	C08432	1.03825e+08	1.05009e+08	9.90603e+07	7.77387e+07	7.58612e+07	7.50821e+07	8.70376e+07	9.43006e+07	8.50469e+07	-
Lmhp008885	LysoPE 15:0(2n isomer)	溶血磷脂酰乙醇胺 15:0(2n异构)	Lipids	脂质	LPE	溶血磷脂酰乙醇胺	C20H42NO7P	440.277	299.258	439.27	[M+H]+	-	-	6.67836e+06	6.34139e+06	5.99839e+06	6.28053e+06	5.92762e+06	5.79429e+06	5.48688e+06	6.46492e+06	5.971e+06	-
pmc0281	Ribosyladenosine	核糖腺苷	Nucleotides and derivatives	核苷酸及其衍生物	Nucleotides and derivatives	核苷酸及其衍生物	C15H21N5O8	400.146	136.062	399.139	[M+H]+	-	-	399253	389917	384641	344272	279167	242202	274463	305275	303838	-
pme2693	N-Acetylputrescine	N-乙酰腐胺	Alkaloids	生物碱	Alkaloids	生物碱	C6H14N2O	131.118	114.091	130.111	[M+H]+	18233-70-0	C02714	7.95912e+06	7.25976e+06	9.35734e+06	1.30958e+07	1.19833e+07	1.00487e+07	6.18145e+06	1.05464e+07	8.38705e+06	ko00330,ko01100
pmb0484	Choline	胆碱	Alkaloids	生物碱	Alkaloids	生物碱	C5H14NO+	104.107	60.0808	104.107	[M]+	62-49-7	C00114	7.73593e+07	7.55076e+07	7.38344e+07	7.90903e+07	7.62091e+07	8.0134e+07	8.1415e+07	8.58032e+07	8.37395e+07	ko00260,ko00552,ko00564,ko01100,ko02010
Zmjp000966	Vidarabine	阿糖腺苷	Nucleotides and derivatives	核苷酸及其衍生物	Nucleotides and derivatives	核苷酸及其衍生物	C10H13N5O4	268.106	136.062	267.097	[M+H]+	5536-17-4	-	2.83356e+07	2.66346e+07	1.87605e+07	2.2294e+07	2.60409e+07	2.7187e+07	2.53413e+07	2.35536e+07	2.2277e+07	-
MWS201442	Phe-Thr	L-苯丙氨酸-L-苏氨酸	Amino acids and derivatives	氨基酸及其衍生物	Amino acids and derivatives	氨基酸及其衍生物	C13H18N2O4	267.135	120.081	266.127	[M+H]+	51352-44-4	-	382351	387035	402672	363098	394796	383770	314277	398257	413325	-
pme0241	Benzoic acid	苯甲酸	Phenolic acids	酚酸类	Phenolic acids	酚酸类	C7H6O2	123.044	79.0537	122.037	[M+H]+	65-85-0	C00180	1.62091e+06	1.59713e+06	1.39864e+06	653107	685529	553114	896876	1.03243e+06	899112	ko00362,ko00621,ko00623,ko00627,ko00996,ko01100,ko01110,ko01120,ko01220
MWStz205	Cyclo(D-Phe-L-Pro)*	环(D-苯丙氨酸-L-脯氨酸)*	Amino acids and derivatives	氨基酸及其衍生物	Amino acids and derivatives	氨基酸及其衍生物	C14H16N2O2	245.129	120.084	244.121	[M+H]+	26488-24-4	-	18664.7	14030.8	14920.2	215872	145365	189424	76672.8	97659.7	146693	-
MWStz255	Cyclo(Pro-Phe)*	环(脯氨酸-苯丙氨酸)*	Amino acids and derivatives	氨基酸及其衍生物	Amino acids and derivatives	氨基酸及其衍生物	C14H16N2O2	245.128	120.083	244.121	[M+H]+	3705-26-8	C11847	18720.2	15767	12308.2	162219	248995	264885	90819.1	113320	198167	-
Hmgp002327	3-amino-2-naphthoic acid*	3-氨基-2-萘甲酸*	Alkaloids	生物碱	Alkaloids	生物碱	C11H9NO2	188.071	118.06	187.063	[M+H]+	-	-	1.35425e+06	1.4854e+06	1.3692e+06	1.18575e+07	1.13099e+07	1.23168e+07	3.78608e+06	3.81306e+06	4.24011e+06	-
Lmhp008833	LysoPC 16:1(2n isomer)*	溶血磷脂酰胆碱 16:1(2n异构)*	Lipids	脂质	LPC	溶血磷脂酰胆碱	C24H48NO7P	494.324	184.073	493.317	[M+H]+	-	-	3.36115e+06	3.29314e+06	3.3684e+06	2.35216e+06	2.26763e+06	2.13142e+06	2.58441e+06	3.06489e+06	2.83099e+06	-
mws0103	Indole-3-carboxaldehyde	吲哚-3-甲醛	Alkaloids	生物碱	Plumerane	吲哚类生物碱	C9H7NO	146.06	91.0542	145.053	[M+H]+	487-89-8	C08493	643824	760969	691171	1.97335e+06	1.92753e+06	1.91732e+06	1.17783e+06	1.61554e+06	1.23028e+06	-
MWS2050	1-Aminopropan-2-ol	DL-1-氨基-2-丙醇; 异丙醇胺	Alkaloids	生物碱	Alkaloids	生物碱	C3H9NO	76.0757	58.0723	75.0684	[M+H]+	78-96-6	C05771	21989.1	16103.6	12428.7	12833	12606.7	8979	18884.4	9351	21893.2	-
mws0217	L-Glycine	L-甘氨酸	Amino acids and derivatives	氨基酸及其衍生物	Amino acids and derivatives	氨基酸及其衍生物	C2H5NO2	76.0393	59.0128	75.032	[M+H]+	56-40-6	C00037	73635.2	58375.8	47262.8	57788.1	33384.3	61645.3	104771	43728	56545.3	ko00230,ko00260,ko00310,ko00440,ko00460,ko00470,ko00480,ko00630,ko00680,ko00730,ko00785,ko00860,ko00970,ko01100,ko01110,ko01120,ko01200,ko01230,ko01240,ko01502,ko02010,ko02026
pme3033	N,N-Dimethylglycine*	N,N-二甲基甘氨酸*	Amino acids and derivatives	氨基酸及其衍生物	Amino acids and derivatives	氨基酸及其衍生物	C4H9NO2	104.071	58.0651	103.063	[M+H]+	1118-68-9	C01026	1.06519e+07	9.95858e+06	1.02378e+07	1.34798e+07	1.38393e+07	1.32926e+07	1.22651e+07	1.29519e+07	1.25641e+07	ko00260,ko01100
MWS201419	Lys-Gly	赖氨酰-甘氨酸	Amino acids and derivatives	氨基酸及其衍生物	Amino acids and derivatives	氨基酸及其衍生物	C8H17N3O3	204.134	84.0816	203.127	[M+H]+	7563-03-3	-	1.8219e+06	2.10484e+06	1.85858e+06	1.49354e+06	1.46456e+06	1.32031e+06	1.4035e+06	2.0091e+06	1.67056e+06	-
Lmhp010757	LysoPE 20:2	溶血磷脂酰乙醇胺 20:2	Lipids	脂质	LPE	溶血磷脂酰乙醇胺	C25H48NO7P	506.324	365.305	505.317	[M+H]+	-	-	528369	499462	497995	197712	194803	193334	276394	409299	301976	-
pmd0132	LysoPC 16:0(2n isomer)	溶血磷脂酰胆碱 16:0(2n异构)	Lipids	脂质	LPC	溶血磷脂酰胆碱	C24H50NO7P	496.34	184.073	495.332	[M+H]+	-	-	5.6928e+07	5.62909e+07	5.49922e+07	3.80935e+07	3.69314e+07	3.72272e+07	4.24894e+07	4.9719e+07	4.55024e+07	-
pme1014	Menatetrenone (Vitamin K2)	四烯甲萘醌 (维生素 K2)	Others	其它类	Vitamin	维生素	C31H40O2	445.31	341.284	444.303	[M+H]+	11032-49-8	-	23083.6	19679.9	16155.9	9022.99	9081.07	9513.1	5498.83	8240.87	6140.1	-
pmb0069	Benzamide	苯甲酰胺	Alkaloids	生物碱	Alkaloids	生物碱	C7H7NO	122.06	105.034	121.053	[M+H]+	55-21-0	C09815	2.05265e+07	1.91384e+07	1.95843e+07	3.28995e+07	3.01456e+07	2.92879e+07	2.26246e+07	2.72049e+07	2.46773e+07	ko00627,ko01120
mws0126	LysoPC 18:0	溶血磷脂酰胆碱 18:0	Lipids	脂质	LPC	溶血磷脂酰胆碱	C26H54NO7P	524.371	184.073	523.364	[M+H]+	19420-57-6	-	9.60328e+06	8.99179e+06	9.21431e+06	2.88269e+06	3.22359e+06	3.18969e+06	4.62909e+06	6.82476e+06	4.76154e+06	-
pme2433	Diethanolamine	二乙醇胺	Alkaloids	生物碱	Alkaloids	生物碱	C4H11NO2	106.086	88.0757	105.079	[M+H]+	111-42-2	C06772	163287	147031	150499	141576	121230	156974	86660.6	170188	119657	ko00564
pmp000966	Stachydrine*	水苏碱*	Alkaloids	生物碱	Pyrrole alkaloids	吡咯类生物碱	C7H13NO2	144.102	84.0808	143.095	[M+H]+	471-87-4	C10172	2.12442e+07	2.00414e+07	1.80766e+07	1.47817e+07	1.40094e+07	1.25332e+07	1.20251e+07	1.53892e+07	1.37417e+07	-
Zajp000573	N-(4-oxopentyl)-acetamide*	N-(4-氧代戊基)-乙酰胺*	Alkaloids	生物碱	Alkaloids	生物碱	C7H13NO2	144.101	84.0805	143.095	[M+H]+	-	-	1.75026e+07	1.53556e+07	1.50811e+07	1.23059e+07	1.19729e+07	1.125e+07	1.12544e+07	1.31622e+07	1.20055e+07	-
mws0567	4-Guanidinobutyric acid	4-胍基丁酸	Organic acids	有机酸	Organic acids	有机酸	C5H11N3O2	146.092	87.0441	145.085	[M+H]+	463-00-3	C01035	6.22425e+07	5.45852e+07	4.99475e+07	4.05188e+07	3.70559e+07	3.73528e+07	3.66117e+07	4.39328e+07	3.8677e+07	ko00330,ko01100
pme3011	γ-Aminobutyric acid	γ-氨基丁酸	Organic acids	有机酸	Organic acids	有机酸	C4H9NO2	104.071	69.0348	103.063	[M+H]+	56-12-2	C00334	2.73251e+06	2.41884e+06	2.3761e+06	7.76681e+06	7.45603e+06	7.22365e+06	4.95169e+06	5.91616e+06	5.33967e+06	ko00250,ko00330,ko00410,ko00650,ko00760,ko01100,ko01120,ko02024
pme0120	5-Aminovaleric acid	5-氨基戊酸	Organic acids	有机酸	Organic acids	有机酸	C5H11NO2	118.086	101.06	117.079	[M+H]+	660-88-8	C00431	211750	176940	209336	173806	166705	172330	114946	195295	153649	ko00310,ko00330,ko00470,ko01100,ko01120
pma3101	Nicotinate D-ribonucleoside	烟酸核糖核苷	Others	其它类	Vitamin	维生素	C11H14NO6+	256.082	124.039	256.082	[M]+	17720-18-2	C05841	3.3633e+07	3.38067e+07	3.14623e+07	1.14444e+07	9.98817e+06	1.09962e+07	1.83342e+07	2.22816e+07	2.04935e+07	ko00760,ko01100
pme0124	L-Glycyl-L-proline	L-甘氨酰-L-脯氨酸	Amino acids and derivatives	氨基酸及其衍生物	Amino acids and derivatives	氨基酸及其衍生物	C7H12N2O3	173.092	116.071	172.085	[M+H]+	704-15-4	-	326620	320644	315535	313655	300920	297711	282393	271303	312739	-
MWS1837	Tranexamic Acid	反式-4-(氨甲基)环己烷甲酸	Organic acids	有机酸	Organic acids	有机酸	C8H15NO2	158.118	95.0861	157.11	[M+H]+	1197-18-8	-	863323	949189	886358	844790	881917	785972	796746	979694	807845	-
MWS201414	Pro-Asn	L-脯氨酸-L-天冬酰胺	Amino acids and derivatives	氨基酸及其衍生物	Amino acids and derivatives	氨基酸及其衍生物	C9H15N3O4	230.115	70.0659	229.106	[M+H]+	107856-82-6	-	518420	531161	427787	656701	552896	507809	423594	415509	565594	-
pma3649	5-Aminolevulinic Acid	5-氨基酮戊酸	Alkaloids	生物碱	Alkaloids	生物碱	C5H9NO3	132.065	86.0601	131.058	[M+H]+	106-60-5	C00430	4.0584e+07	4.0843e+07	3.79908e+07	1.97467e+07	1.91683e+07	1.71347e+07	1.86822e+07	3.03508e+07	2.22296e+07	ko00260,ko00860,ko01100,ko01110,ko01120,ko01240,ko02010
MWS201461	Leu-Arg	L-亮氨酸-L-精氨酸	Amino acids and derivatives	氨基酸及其衍生物	Amino acids and derivatives	氨基酸及其衍生物	C12H25N5O3	288.204	175.119	287.196	[M+H]+	26607-15-8	-	76773	71945.5	70380	63888.8	42901.4	45580.9	47293.4	86995.8	58811.3	-
MWS201398	Hyp-Ser	L-羟脯氨酸-L-丝氨酸	Amino acids and derivatives	氨基酸及其衍生物	Amino acids and derivatives	氨基酸及其衍生物	C8H14N2O5	219.098	86.0606	218.09	[M+H]+	-	-	137064	114694	118333	109423	137674	113444	111754	133149	115050	-
mws1078	Anthranilic Acid	邻氨基苯甲酸	Phenolic acids	酚酸类	Phenolic acids	酚酸类	C7H7NO2	138.055	92.0495	137.048	[M+H]+	118-92-3	C00108	4.55036e+06	4.2277e+06	3.89585e+06	2.34711e+06	2.14144e+06	2.13608e+06	2.34946e+06	3.28241e+06	2.22466e+06	ko00380,ko00400,ko00405,ko00621,ko00627,ko00996,ko00997,ko00998,ko00999,ko01100,ko01110,ko01120,ko01220,ko01230
Hamp011640	Hexadecanamide	十六碳酰胺	Alkaloids	生物碱	Alkaloids	生物碱	C16H33NO	256.264	102.091	255.256	[M+H]+	629-54-9	-	72001	73113.8	57959.6	44651.9	43223.5	36817.9	26544.3	29773.4	28084.7	-
pme0151	5,6-Dihydrouracil	5,6-二氢尿嘧啶	Nucleotides and derivatives	核苷酸及其衍生物	Nucleotides and derivatives	核苷酸及其衍生物	C4H6N2O2	115.05	98.0239	114.043	[M+H]+	504-07-4	C00429	282665	271800	266530	346802	305083	333389	316946	316790	326383	ko00240,ko00410,ko00770,ko01100
MWS201464	Lys-Phe	L-赖氨酸-L-苯丙氨酸	Amino acids and derivatives	氨基酸及其衍生物	Amino acids and derivatives	氨基酸及其衍生物	C15H23N3O3	294.182	84.0811	293.174	[M+H]+	6235-35-4	-	47607.7	45573.5	43807.7	176729	166397	147305	93895.8	114889	101928	-
Walp013004	Glycidyl Linoleate	亚油酸缩水甘油酯	Lipids	脂质	Glycerol ester	甘油酯	C21H36O3	337.274	263.237	336.266	[M+H]+	24305-63-3	-	33130.1	28932.8	27621.1	23263.3	23195.2	18435.5	17821.4	26374.3	20288.7	-
Zahp007439	3,4-Methylenedioxycinnamaldehyde	3,4-亚甲基二氧肉桂醛	Others	其它类	Aldehyde compounds	醛类化合物	C10H8O3	177.054	149.021	176.047	[M+H]+	58095-77-5	-	419509	703091	278905	275968	201059	172194	105787	140157	120265	-
pme0008	L-Citrulline	L-瓜氨酸	Amino acids and derivatives	氨基酸及其衍生物	Amino acids and derivatives	氨基酸及其衍生物	C6H13N3O3	176.103	113.071	175.096	[M+H]+	372-75-8	C00327	1.86795e+06	1.88813e+06	1.70197e+06	1.801e+06	1.72565e+06	1.74639e+06	1.68564e+06	1.73394e+06	1.80082e+06	ko00220,ko01100,ko01110,ko01230
pme3388	Homoarginine	高精氨酸	Amino acids and derivatives	氨基酸及其衍生物	Amino acids and derivatives	氨基酸及其衍生物	C7H16N4O2	189.135	144.102	188.127	[M+H]+	156-86-5	C01924	3.25218e+06	2.97389e+06	2.69023e+06	1.75104e+06	1.60124e+06	1.57943e+06	2.2169e+06	2.40535e+06	2.41916e+06	-
MWSmce549	1-Monomyristin	1-肉豆蔻酸单甘油酯	Lipids	脂质	Glycerol ester	甘油酯	C17H34O4	303.252	57.0702	302.246	[M+H]+	589-68-4	-	656042	594016	539934	378555	380504	335119	216632	284246	220953	-
Lamp000484	4-Methylazetidine-2-Carboxylic acid*	4-甲基吖啶-2-羧酸*	Alkaloids	生物碱	Alkaloids	生物碱	C5H9NO2	116.07	70.0649	115.063	[M+H]+	1779725-63-1	-	2.09028e+07	2.39015e+07	2.21526e+07	1.58629e+07	1.52331e+07	1.34293e+07	1.35181e+07	1.83155e+07	1.65226e+07	-
mws0256	L-Valine	L-缬氨酸	Amino acids and derivatives	氨基酸及其衍生物	Amino acids and derivatives	氨基酸及其衍生物	C5H11NO2	118.086	72.0808	117.079	[M+H]+	72-18-4	C00183	1.85615e+08	1.85244e+08	1.85045e+08	1.55441e+08	1.47891e+08	1.40815e+08	1.4471e+08	1.69377e+08	1.53494e+08	ko00280,ko00290,ko00311,ko00460,ko00770,ko00970,ko01100,ko01110,ko01210,ko01230,ko01240,ko02010
Zahp014087	N-(12-methyltetradecyl)propionamide	N-(12-甲基十四烷基)丙酰胺	Alkaloids	生物碱	Alkaloids	生物碱	C18H37NO	284.295	88.0756	283.288	[M+H]+	-	-	47960.6	41507.8	36482.9	19169.4	18774.9	30400.9	16577.5	6923.51	17048.4	-
pme0253	N-Acetyl-L-leucine	N-乙酰-L-亮氨酸	Amino acids and derivatives	氨基酸及其衍生物	Amino acids and derivatives	氨基酸及其衍生物	C8H15NO3	174.113	86.0964	173.105	[M+H]+	1188-21-2	C02710	2.46686e+06	2.3819e+06	3.17443e+06	396040	470211	417585	1.77852e+06	1.64834e+06	1.72211e+06	-
mws0227	L-Leucine*	L-亮氨酸*	Amino acids and derivatives	氨基酸及其衍生物	Amino acids and derivatives	氨基酸及其衍生物	C6H13NO2	132.102	86.0964	131.095	[M+H]+	61-90-5	C00123	4.8433e+07	4.80157e+07	4.40438e+07	3.63591e+07	3.29003e+07	3.18996e+07	3.5176e+07	3.66282e+07	3.3875e+07	ko00280,ko00290,ko00970,ko01100,ko01110,ko01210,ko01230,ko02010,ko05131
mws0258	L-Isoleucine*	L-异亮氨酸*	Amino acids and derivatives	氨基酸及其衍生物	Amino acids and derivatives	氨基酸及其衍生物	C6H13NO2	132.102	86.0964	131.095	[M+H]+	73-32-5	C00407	4.76282e+07	4.78425e+07	4.14694e+07	3.55222e+07	3.32866e+07	3.18032e+07	3.5973e+07	3.50043e+07	3.51057e+07	ko00280,ko00290,ko00460,ko00970,ko01100,ko01110,ko01210,ko01230,ko02010,ko05131
mws1587	L-Norleucine*	L-正亮氨酸*	Amino acids and derivatives	氨基酸及其衍生物	Amino acids and derivatives	氨基酸及其衍生物	C6H13NO2	132.102	86.0964	131.095	[M+H]+	327-57-1	C01933	4.86029e+07	5.02566e+07	4.60406e+07	3.59019e+07	3.40597e+07	3.21763e+07	3.5605e+07	3.66962e+07	3.46045e+07	-
mws4174	N-Acetyl-D-mannosamine	N-乙酰-D-甘露糖胺	Others	其它类	Saccharides	糖类	C8H15NO6	222.097	138.055	221.09	[M+H]+	7772-94-3	C00645	88903.6	101685	89678.9	64345.9	57590.3	55221.8	77533.6	88116	97210.8	ko00520,ko00541,ko01100,ko01250
pme1383	Pyridoxine	吡哆醇	Others	其它类	Vitamin	维生素	C8H11NO3	170.081	134.06	169.074	[M+H]+	65-23-6	C00314	1.76996e+06	1.70438e+06	1.57712e+06	1.65385e+06	1.54315e+06	1.48385e+06	1.50755e+06	1.65194e+06	1.42392e+06	ko00750,ko01100,ko01120,ko01240
MWS2984	8-Azaguanine	8-氮鸟嘌呤	Nucleotides and derivatives	核苷酸及其衍生物	Nucleotides and derivatives	核苷酸及其衍生物	C4H4N6O	153.052	136.026	152.045	[M+H]+	134-58-7	-	138733	170470	161307	93027.1	99901	67686.7	79927.4	87630.6	109189	-
pmp001267	2-(Dodecylamino)-3-phenyl-1-propanol	2-十二胺基-3-苯基-1-丙醇	Alkaloids	生物碱	Alkaloids	生物碱	C21H37NO	320.295	302.285	319.288	[M+H]+	-	-	181395	161401	145203	137836	155022	144794	150387	180107	163745	-
Lmbp005578	4-Hydroxy-8-sphingenine	脱水植物鞘氨醇	Lipids	脂质	Sphingolipids	鞘脂	C18H37NO3	316.283	60.0441	315.277	[M+H]+	-	-	64438.9	41890.9	59866	44515.5	36471.5	37030.6	49668.9	51258.1	56677.5	-
MWS2076	2-Aminophenol	2-氨基苯酚	Alkaloids	生物碱	Alkaloids	生物碱	C6H7NO	110.06	65.0414	109.053	[M+H]+	95-55-6	C01987	33936.9	26897.7	29042	137487	121754	80105.9	86785.5	94375.8	100171	ko00380,ko00627,ko01100,ko01120
pmd0147	LysoPC 20:2*	溶血磷脂酰胆碱 20:2*	Lipids	脂质	LPC	溶血磷脂酰胆碱	C28H54NO7P	548.371	184.073	547.364	[M+H]+	-	-	3.03471e+06	3.08883e+06	3.02063e+06	895876	852163	868821	1.51252e+06	2.0246e+06	1.54562e+06	-
pmd0146	LysoPC 20:2(2n isomer)*	溶血磷脂酰胆碱 20:2(2n异构)*	Lipids	脂质	LPC	溶血磷脂酰胆碱	C28H54NO7P	548.371	184.073	547.364	[M+H]+	-	-	3.03313e+06	2.79944e+06	3.01104e+06	919719	843279	836979	1.55546e+06	2.10267e+06	1.57982e+06	-
MWSHY0202	6-Methylflavone	6-甲基黄酮	Flavonoids	黄酮	Flavones	黄酮	C16H12O2	237.091	135.047	236.084	[M+H]+	29976-75-8	-	31464.9	36194.4	29971.3	18634.8	11817.7	13307.4	17480	33314.6	23906.7	-
Lmhp008924	LysoPC 19:3	溶血磷脂酰胆碱 19:3	Lipids	脂质	LPC	溶血磷脂酰胆碱	C27H50NO7P	532.34	184.073	531.332	[M+H]+	-	-	17263.5	23233.8	17657.6	40818.1	33289	29733.2	14884.8	22477.1	17990.4	-
MWSHC2054	Adenine	腺嘌呤	Nucleotides and derivatives	核苷酸及其衍生物	Nucleotides and derivatives	核苷酸及其衍生物	C5H5N5	136.062	119.036	135.054	[M+H]+	73-24-5	C00147	1.70165e+06	1.71785e+06	1.39199e+06	8.96033e+06	8.13348e+06	7.52358e+06	4.21164e+06	5.94418e+06	4.55692e+06	ko00230,ko01100,ko01110,ko01232
Wcdp000970	acetophenone	苯乙酮	Others	其它类	Others	其它	C8H8O	121.064	103.054	120.058	[M+H]+	98-86-2	C07113	793404	763435	681775	771321	640898	623191	531910	728508	576776	ko00642,ko01120,ko01220
pme1210	L-Methionine	L-甲硫氨酸	Amino acids and derivatives	氨基酸及其衍生物	Amino acids and derivatives	氨基酸及其衍生物	C5H11NO2S	150.058	61.0106	149.051	[M+H]+	63-68-3	C00073	1.50258e+06	1.25573e+06	1.18934e+06	1.99816e+06	1.9057e+06	1.71749e+06	1.24457e+06	1.6923e+06	1.66817e+06	ko00270,ko00470,ko00970,ko00999,ko01100,ko01110,ko01210,ko01230,ko01240,ko04148,ko04980
MWS201437	Leu-Asp	L-亮氨酸-L-天冬氨酸	Amino acids and derivatives	氨基酸及其衍生物	Amino acids and derivatives	氨基酸及其衍生物	C10H18N2O5	247.13	86.0968	246.122	[M+H]+	32949-40-9	-	379076	287394	273153	381454	358006	326296	331882	411899	384868	-
Lmqp002784	Salicylamide	水杨酰胺	Alkaloids	生物碱	Alkaloids	生物碱	C7H7NO2	138.055	77.0386	137.048	[M+H]+	65-45-2	-	256037	312535	269291	152784	163764	163578	182002	216832	213955	-
MWS04559g	3-Hydroxy-L-phenylalanine	3-羟基-L-苯丙氨酸	Amino acids and derivatives	氨基酸及其衍生物	Amino acids and derivatives	氨基酸及其衍生物	C9H11NO3	182.082	136.076	181.074	[M+H]+	587-33-7	C20807	3.77003e+07	2.92803e+07	3.14627e+07	3.55231e+07	3.84815e+07	3.07309e+07	2.94219e+07	2.83287e+07	2.96824e+07	-
pma0134	D-Threose	D-苏阿糖	Others	其它类	Saccharides	糖类	C4H8O4	121.049	93.0575	120.042	[M+H]+	95-43-2	C06463	112183	102975	83336.9	120433	119806	106221	76817.3	110307	112237	-
mws2608	N-Acetyl-D-galactosamine	N-乙酰-D-半乳糖胺	Others	其它类	Saccharides	糖类	C8H15NO6	222.097	84.0451	221.09	[M+H]+	1811-31-0	C01132	433181	572050	584652	455245	446726	383020	439843	489566	507569	ko00052,ko00520,ko01100,ko01250,ko02060
pme1261	D-Panthenol	D-泛酰醇	Others	其它类	Vitamin	维生素	C9H19NO4	206.139	76.0757	205.131	[M+H]+	81-13-0	C05944	1.11884e+06	1.07033e+06	1.09026e+06	636794	756059	673697	784785	702492	754219	ko00770
Wagp007639	N-(4-hydroxyphenethyl)cinnamamide	N-(4-羟基苯乙基)肉桂酰胺	Alkaloids	生物碱	Phenolamine	酚胺	C17H17NO2	268.134	131.048	267.126	[M+H]+	-	-	13984.7	13953.7	14208.1	12737.1	9694.33	11091.6	10758.2	13486.7	12412.2	-
MWStz152	2-(Acetylamino)-3-phenyl-2-propenoic acid*	α-乙酰氨基肉桂酸*	Alkaloids	生物碱	Alkaloids	生物碱	C11H11NO3	206.082	118.069	205.074	[M+H]+	5469-45-4	-	128429	122443	118499	17855.3	17466.7	19269.3	55201.3	61977.9	41791.2	-
Lmhp010908	LysoPC 19:1	溶血磷脂酰胆碱 19:1	Lipids	脂质	LPC	溶血磷脂酰胆碱	C27H54NO7P	536.371	184.073	535.364	[M+H]+	-	-	156505	172189	167353	82909.8	80108.8	88811.7	110030	147003	107855	-
MWSmce539	Dibutyl sebacate	癸二酸二丁酯	Lipids	脂质	Free fatty acids	游离脂肪酸	C18H34O4	315.253	185.116	314.246	[M+H]+	109-43-3	-	367241	321642	257115	129136	158090	157222	133692	147450	138424	-
MWS201443	Ser-Lys	L-丝氨酸-L-赖氨酸	Amino acids and derivatives	氨基酸及其衍生物	Amino acids and derivatives	氨基酸及其衍生物	C9H19N3O4	234.145	84.0812	233.138	[M+H]+	22677-61-8	-	74674	70637.6	65720	79146.7	68419.8	75380.3	82259.9	76471.8	70235	-
MWS201400	Val-Trp	L-缬氨酸-L-色氨酸	Amino acids and derivatives	氨基酸及其衍生物	Amino acids and derivatives	氨基酸及其衍生物	C16H21N3O3	304.166	188.071	303.158	[M+H]+	24587-37-9	-	198341	205492	143578	169282	192398	182675	183648	159959	172139	-
Walp007190	2-AminoicoSane-1,5,7,19-tetraol	2-氨基二十烷-1,5,7,19-四醇	Lipids	脂质	Sphingolipids	鞘脂	C20H43NO4	362.326	300.29	361.319	[M+H]+	-	-	315663	383830	371627	358775	362354	591816	664214	761735	710319	-
mws3133	N-Acetyl-L-hydroxyproline	N-乙酰-L-羟基脯氨酸	Amino acids and derivatives	氨基酸及其衍生物	Amino acids and derivatives	氨基酸及其衍生物	C7H11NO4	174.077	86.0607	173.069	[M+H]+	33996-33-7	-	105357	118316	123482	313969	314949	308363	188776	216250	231141	-
pme3440	Butein	紫铆花素	Flavonoids	黄酮	Chalcones	查耳酮	C15H12O5	273.076	137.052	272.068	[M+H]+	487-52-5	C08578	22301.2	16347.3	19564.8	27321.1	38004.8	41294.8	25272.4	28031.7	23295.4	-
Walp007192	2-aminodocoSane-1,6,19,20,21-pentaol	2-氨基二十二烷-1,6,19,20,21-戊醇	Lipids	脂质	Sphingolipids	鞘脂	C22H47NO5	406.351	300.291	405.345	[M+H]+	-	-	30448.8	32338	38326.1	34909.4	37816.3	61332.8	61859.2	62505.1	63972.1	-
Zmjp000182	N-Monomethyl-L-arginine	N-单甲基-L-精氨酸	Amino acids and derivatives	氨基酸及其衍生物	Amino acids and derivatives	氨基酸及其衍生物	C7H16N4O2	189.134	70.0652	188.127	[M+H]+	17035-90-4	C03884	2.9006e+06	2.54227e+06	2.47622e+06	1.86152e+06	1.69917e+06	1.61115e+06	2.10383e+06	2.27039e+06	2.28929e+06	-
MWS00327g	L-Isoserine	L-异丝氨酸	Amino acids and derivatives	氨基酸及其衍生物	Amino acids and derivatives	氨基酸及其衍生物	C3H7NO3	106.05	60.0445	105.043	[M+H]+	632-13-3	-	3.4148e+06	3.15171e+06	3.02104e+06	3.10026e+06	3.04005e+06	2.84384e+06	2.52448e+06	3.05804e+06	2.76533e+06	-
pmb1754	O-Phosphocholine	O-磷酸胆碱	Alkaloids	生物碱	Alkaloids	生物碱	C5H15NO4P+	184.073	125.001	184.073	[M]+	107-73-3	C00588	2.78771e+06	2.48698e+06	2.49056e+06	1.69374e+06	1.58809e+06	1.52509e+06	1.63401e+06	1.89341e+06	2.13664e+06	ko00552,ko00564,ko01100
pmp001287	N-Benzylmethylene isomethylamine	N-苯亚甲基异甲胺	Alkaloids	生物碱	Alkaloids	生物碱	C8H9N	120.081	103.055	119.073	[M+H]+	-	-	6.35777e+07	6.139e+07	5.57544e+07	4.80364e+07	4.40302e+07	4.37048e+07	4.27701e+07	5.70252e+07	4.86576e+07	-
pme3017	2-Aminoisobutyric acid	2-氨基异丁酸	Organic acids	有机酸	Organic acids	有机酸	C4H9NO2	104.071	58.0651	103.063	[M+H]+	62-57-7	C03665	1.0365e+07	1.02878e+07	1.00754e+07	1.34935e+07	1.35509e+07	1.29468e+07	1.24267e+07	1.24061e+07	1.23637e+07	-
pmb0774	N-Hydroxytryptamine*	N-羟基色胺*	Alkaloids	生物碱	Plumerane	吲哚类生物碱	C10H12N2O	177.102	160.075	176.095	[M+H]+	-	C17203	2.67412e+07	2.45066e+07	2.21661e+07	1.10976e+07	1.06981e+07	1.08674e+07	1.3378e+07	1.72881e+07	1.58934e+07	ko00380,ko01100
pmb0374	2-Aminopurine	2-氨基嘌呤	Nucleotides and derivatives	核苷酸及其衍生物	Nucleotides and derivatives	核苷酸及其衍生物	C5H5N5	136.062	119.035	135.054	[M+H]+	452-06-2	-	1.1033e+06	966387	962438	1.02718e+06	875367	888924	753905	1.06517e+06	857783	-
MWS04491	3,4-Dehydro-DL-proline	3,4-脱氢-DL-脯氨酸	Amino acids and derivatives	氨基酸及其衍生物	Amino acids and derivatives	氨基酸及其衍生物	C5H7NO2	114.055	68.0504	113.048	[M+H]+	3395-35-5	-	89013.8	64289.1	81360.5	123175	110957	114067	81174.8	84048.6	100568	-
Walp006011	2-Aminotetradecane-1,4-diol	2-氨基十四烷-1,4-二醇	Lipids	脂质	Sphingolipids	鞘脂	C14H31NO2	246.243	88.0752	245.236	[M+H]+	-	-	83156.9	107776	113887	80980	72763	149995	135346	145469	164678	-
Lmhp009129	LysoPC 15:0(2n isomer)*	溶血磷脂酰胆碱 15:0(2n异构)*	Lipids	脂质	LPC	溶血磷脂酰胆碱	C23H48NO7P	482.324	184.073	481.317	[M+H]+	-	-	1.25323e+07	1.21241e+07	1.17167e+07	1.0145e+07	1.04052e+07	9.46742e+06	1.00963e+07	1.18322e+07	9.79685e+06	-
pme0014	L-Glutamic acid	L-谷氨酸	Amino acids and derivatives	氨基酸及其衍生物	Amino acids and derivatives	氨基酸及其衍生物	C5H9NO4	148.06	84.0444	147.053	[M+H]+	56-86-0	C00025	5.45203e+07	4.97446e+07	4.60019e+07	2.59092e+07	2.5038e+07	2.38252e+07	2.73215e+07	3.42095e+07	2.96028e+07	ko00220,ko00250,ko00330,ko00332,ko00340,ko00430,ko00470,ko00480,ko00524,ko00630,ko00650,ko00660,ko00860,ko00910,ko00970,ko00997,ko00998,ko01100,ko01110,ko01120,ko01200,ko01210,ko01230,ko01240,ko02010,ko02020
MWStz282	3-Hydroxy-3-acetonyloxindole*	3-羟基-3-乙酰甲基氧化吲哚*	Alkaloids	生物碱	Plumerane	吲哚类生物碱	C11H11NO3	206.081	118.065	205.074	[M+H]+	33417-17-3	-	144249	114040	118040	23501.4	21761.3	25270	59630	60243.2	52932.3	-
MWS1113	Isobutyryl carnitine	异丁酰肉碱	Alkaloids	生物碱	Alkaloids	生物碱	C11H21NO4	232.154	57.0342	231.147	[M+H]+	25518-49-4	-	181703	178428	192964	169201	160149	137786	140637	173038	186669	-
pme3200	1-Methylguanidine	1-甲基胍	Alkaloids	生物碱	Alkaloids	生物碱	C2H7N3	74.0713	57.045	73.064	[M+H]+	471-29-4	C02294	217404	152574	169716	161504	159676	192206	179983	145141	176464	-
MWS1860	Pyrrolidin	四氢吡咯	Alkaloids	生物碱	Pyrrole alkaloids	吡咯类生物碱	C4H9N	72.0808	55.0541	71.0735	[M+H]+	123-75-1	-	1.68908e+06	1.49593e+06	1.39814e+06	1.1203e+06	1.02333e+06	970863	1.09368e+06	1.10836e+06	1.15902e+06	-
mws5042	L-Glycyl-L-phenylalanine	L-甘氨酰-L-苯丙氨酸	Amino acids and derivatives	氨基酸及其衍生物	Amino acids and derivatives	氨基酸及其衍生物	C11H14N2O3	223.108	120.088	222.1	[M+H]+	721-66-4	-	1.92091e+06	1.57349e+06	1.71454e+06	1.46138e+06	1.40841e+06	1.46439e+06	1.66475e+06	1.80228e+06	1.48391e+06	-
MWSmce460	2-Piperidone	2-哌啶酮	Alkaloids	生物碱	Piperidine alkaloids	哌啶类生物碱	C5H9NO	100.075	56.0499	99.0684	[M+H]+	675-20-7	-	396701	402390	362771	554834	475334	479786	434630	484975	497175	-
Lmfp001509	1-O-Galloyl-rhamnose	1-O-没食子酰-鼠李糖	Phenolic acids	酚酸类	Phenolic acids	酚酸类	C13H16O9	317.087	153.021	316.079	[M+H]+	-	-	30057.7	28153.3	31302.6	18894.2	29850.8	34970.9	27660.9	21701.3	29325.4	-
pmb0863	LysoPC 16:2(2n isomer)	溶血磷脂酰胆碱 16:2(2n异构)	Lipids	脂质	LPC	溶血磷脂酰胆碱	C24H46NO7P	492.308	184.073	491.301	[M+H]+	-	-	1.07892e+06	1.04141e+06	1.03186e+06	425091	436642	391963	580392	754174	632532	-
Walp009488	2-aminotetracoSane-1,6,7,23-tetraol*	2-氨基二十四烷-1,6,7,23-四醇*	Lipids	脂质	Sphingolipids	鞘脂	C24H51NO4	418.386	356.352	417.382	[M+H]+	-	-	17440.9	21569.5	18073.4	23491.4	25633.4	26939.2	28986.7	31997.9	21193.7	-
pme3967	2-(Dimethylamino)guanosine*	2-(二甲基氨基)鸟苷*	Nucleotides and derivatives	核苷酸及其衍生物	Nucleotides and derivatives	核苷酸及其衍生物	C12H17N5O5	312.13	180.088	311.123	[M+H]+	2140-67-2	C74036	3.23967e+06	3.06828e+06	3.108e+06	2.80761e+06	2.91212e+06	2.65164e+06	2.66682e+06	2.49711e+06	2.82425e+06	-
pme0230	Adenosine*	腺苷*	Nucleotides and derivatives	核苷酸及其衍生物	Nucleotides and derivatives	核苷酸及其衍生物	C10H13N5O4	268.104	136.062	267.097	[M+H]+	58-61-7	C00212	2.68535e+07	2.02659e+07	2.17232e+07	2.12963e+07	2.59694e+07	2.60639e+07	2.72247e+07	2.29844e+07	2.50787e+07	ko00230,ko01100,ko01232,ko02010
MWS201465	Glu-Phe	L-谷氨酸-L-苯丙氨酸	Amino acids and derivatives	氨基酸及其衍生物	Amino acids and derivatives	氨基酸及其衍生物	C14H18N2O5	295.129	120.082	294.122	[M+H]+	20556-22-3	-	351739	350422	308740	293116	287784	203882	310297	326605	348367	-
mws4176	L-Alanyl-L-Phenylalanine	L-丙氨酰-L-苯丙氨酸	Amino acids and derivatives	氨基酸及其衍生物	Amino acids and derivatives	氨基酸及其衍生物	C12H16N2O3	237.123	120.088	236.116	[M+H]+	3061-90-3	-	823515	845605	767735	896631	942295	863172	787506	771758	783060	-
MWS201455	Asp-Lys	L-天冬氨酸-L-赖氨酸	Amino acids and derivatives	氨基酸及其衍生物	Amino acids and derivatives	氨基酸及其衍生物	C10H19N3O5	262.14	84.0814	261.132	[M+H]+	5891-51-0	-	173320	165774	197189	155525	172859	193952	158996	200001	182375	-
WaYp007548	2-Aminotetradecan-1-ol*	2-氨基十四烷-1-醇*	Lipids	脂质	Sphingolipids	鞘脂	C14H31NO	230.248	62.0603	229.241	[M+H]+	-	-	13774.6	15959.5	17331	13551.6	13443	22764.2	25925.8	29036.3	23612.3	-
MWSmce448	Imidazol-1-yl-acetic acid*	咪唑-1-乙酸*	Alkaloids	生物碱	Alkaloids	生物碱	C5H6N2O2	127.052	81.0449	126.043	[M+H]+	22884-10-2	-	988446	837961	741124	472003	460152	372163	391402	745069	422101	-
Lmqp006559	2-Amino-1,3-eicosanediol	2-氨基-1,3-二十烷二醇	Lipids	脂质	Sphingolipids	鞘脂	C20H43NO2	330.337	312.326	329.329	[M+H]+	-	-	611008	646571	621897	692289	630393	619362	696595	740118	788078	-
mws1383	Lumichrome	7,8-二甲基咯嗪	Alkaloids	生物碱	Alkaloids	生物碱	C12H10N4O2	243.088	145.076	242.08	[M+H]+	1086-80-2	C01727	695392	751511	588178	656546	695321	687959	573622	598852	481679	ko00740
pme2617	L-Methionine Sulfoxide	蛋氨酸亚砜	Amino acids and derivatives	氨基酸及其衍生物	Amino acids and derivatives	氨基酸及其衍生物	C5H11NO3S	166.053	102.055	165.046	[M+H]+	3226-65-1	C02989	2.20523e+06	2.07967e+06	2.02624e+06	1.76152e+06	1.52427e+06	1.58627e+06	1.57828e+06	2.1088e+06	1.67319e+06	ko00270,ko01100
pma2987	Histidinol	组氨醇	Alkaloids	生物碱	Alkaloids	生物碱	C6H11N3O	142.097	124.087	141.09	[M+H]+	501-28-0	C00860	3.39844e+07	3.55679e+07	3.24812e+07	2.62204e+07	2.52469e+07	2.5725e+07	2.87578e+07	3.3553e+07	2.77139e+07	ko00340,ko01100,ko01110,ko01230
pme0026	L-Lysine	L-赖氨酸	Amino acids and derivatives	氨基酸及其衍生物	Amino acids and derivatives	氨基酸及其衍生物	C6H14N2O2	147.113	84.0808	146.106	[M+H]+	56-87-1	C00047	3.52929e+07	3.36532e+07	3.20324e+07	2.89042e+07	2.69821e+07	2.52805e+07	2.5238e+07	3.16918e+07	2.68088e+07	ko00300,ko00310,ko00470,ko00780,ko00970,ko00997,ko01100,ko01110,ko01120,ko01210,ko01230,ko02010
ML10181668	Cycloleucine	环亮氨酸	Amino acids and derivatives	氨基酸及其衍生物	Amino acids and derivatives	氨基酸及其衍生物	C6H11NO2	130.086	84.0809	129.079	[M+H]+	52-52-8	C03969	3.62378e+06	3.58942e+06	3.13768e+06	2.46124e+06	2.24727e+06	2.07054e+06	2.16663e+06	3.36157e+06	2.38318e+06	-
pmb0130	Acetryptine	乙酰色胺	Alkaloids	生物碱	Plumerane	吲哚类生物碱	C12H14N2O	203.118	144.081	202.111	[M+H]+	3551-18-6	-	160749	131282	119989	298572	235124	226015	212476	250873	191862	-
Wbjp001169	o-Carboxy-5-hydroxytryptamine	邻羧基-5-羟色胺	Alkaloids	生物碱	Alkaloids	生物碱	C11H12N2O3	221.091	130.065	220.085	[M+H]+	-	-	258931	260307	233222	212685	196656	198614	186804	207116	233289	-
mws0572	5-Methylcytosine	5-甲基胞嘧啶	Nucleotides and derivatives	核苷酸及其衍生物	Nucleotides and derivatives	核苷酸及其衍生物	C5H7N3O	126.066	109.04	125.059	[M+H]+	554-01-8	C02376	74645.9	84729.3	74481.4	73996.3	102796	69612.3	53326.1	68270.5	71618.5	ko00240,ko01100
Zmjp000624	Pyridoxal	吡哆醛	Others	其它类	Vitamin	维生素	C8H9NO3	168.065	150.054	167.058	[M+H]+	66-72-8	C00250	29392	25027	34244.3	79359.4	99472	104678	68853.4	60996.3	53750.4	ko00750,ko01100,ko01120,ko01240
MWS201421	Met-Phe	L-蛋氨酸-L-苯丙氨酸	Amino acids and derivatives	氨基酸及其衍生物	Amino acids and derivatives	氨基酸及其衍生物	C14H20N2O3S	297.127	104.056	296.12	[M+H]+	14492-14-9	-	42509.9	22047.1	43717	94624.7	86490.4	87435.7	50584.8	86112.9	60751.2	-
Walp008102	2-Aminooctadecane-1,4-diol	2-氨基十八烷-1,4-二醇	Lipids	脂质	Sphingolipids	鞘脂	C18H39NO2	302.306	88.0758	301.298	[M+H]+	-	-	212426	247842	205657	191483	201196	297345	293372	318692	291788	-
pme1474	5'-Deoxy-5'-(methylthio)adenosine	5-脱氧-5-甲硫腺苷	Nucleotides and derivatives	核苷酸及其衍生物	Nucleotides and derivatives	核苷酸及其衍生物	C11H15N5O3S	298.097	136.062	297.09	[M+H]+	2457-80-9	C00170	4.11217e+07	4.7074e+07	4.85203e+07	5.09875e+07	4.97503e+07	4.9313e+07	4.89241e+07	5.10794e+07	4.8809e+07	ko00270,ko01100
MWSslk108	O-Acetyl-L-carnitine	O-乙酰左旋肉碱	Alkaloids	生物碱	Alkaloids	生物碱	C9H17NO4	204.129	85.0336	203.116	[M+H]+	3040-38-8	-	1.95579e+07	1.90349e+07	1.84837e+07	1.60047e+07	1.48016e+07	1.32752e+07	1.55438e+07	1.871e+07	1.58094e+07	-
MWS201458	Phe-Ile	L-苯丙氨酸-L-异亮氨酸	Amino acids and derivatives	氨基酸及其衍生物	Amino acids and derivatives	氨基酸及其衍生物	C15H22N2O3	279.171	120.087	278.163	[M+H]+	22951-94-6	-	492684	574521	508477	307325	278540	255274	322397	448699	346464	-
mws0636	L-Phenylalanyl-L-phenylalanine	L-苯丙氨酰-L-苯丙氨酸	Amino acids and derivatives	氨基酸及其衍生物	Amino acids and derivatives	氨基酸及其衍生物	C18H20N2O3	313.155	166.086	312.147	[M+H]+	2577-40-4	-	69373.2	75650.5	63869.8	62058.4	92946.6	84962.2	89046	85756.6	72903.3	-
MWSmce548	Betaine	甜菜碱	Alkaloids	生物碱	Alkaloids	生物碱	C5H11NO2	118.088	58.0709	117.079	[M+H]+	107-43-7	C00719	3.44922e+07	3.20772e+07	3.09723e+07	2.79477e+07	2.76803e+07	2.50219e+07	2.299e+07	2.96083e+07	2.46029e+07	ko00260,ko01100,ko02010
pmp001264	Hexadecylsphingosine	十六烷基鞘胺醇	Lipids	脂质	Sphingolipids	鞘脂	C16H35NO2	274.274	256.265	273.267	[M+H]+	-	-	1.21878e+06	1.78893e+06	1.47926e+06	1.36493e+06	1.31125e+06	2.00977e+06	2.05139e+06	2.57495e+06	2.30051e+06	-
NK10251888	NG,NG-Dimethyl-L-arginine	NG,NG-二甲基-L-精氨酸	Amino acids and derivatives	氨基酸及其衍生物	Amino acids and derivatives	氨基酸及其衍生物	C8H18N4O2	203.15	70.0653	202.143	[M+H]+	30315-93-6	C03626	3.11286e+06	2.9101e+06	2.79707e+06	2.17935e+06	2.09042e+06	2.16063e+06	2.50933e+06	2.61275e+06	2.62726e+06	-
MWS04447	Homoproline	高脯氨酸	Amino acids and derivatives	氨基酸及其衍生物	Amino acids and derivatives	氨基酸及其衍生物	C6H11NO2	130.086	70.0667	129.079	[M+H]+	56879-46-0	-	1.84591e+06	1.76601e+06	1.79762e+06	1.05643e+07	9.98943e+06	9.07082e+06	5.11161e+06	6.90763e+06	5.40981e+06	-
pme1738	3-Carbamyl-1-methylpyridinium;(1-Methylnicotinamide)	3-氨基甲酰-1-甲基氧化吡啶	Alkaloids	生物碱	Pyridine alkaloids	吡啶类生物碱	C7H9N2O	138.079	94.0651	137.071	[M+H]+	1005-24-9	C02918	4.68056e+06	4.47593e+06	4.23602e+06	3.1647e+06	2.96334e+06	2.87017e+06	3.00717e+06	3.56283e+06	3.14585e+06	ko00760,ko01100
pme2773	L-Cystathionine	L-胱硫醚	Amino acids and derivatives	氨基酸及其衍生物	Amino acids and derivatives	氨基酸及其衍生物	C7H14N2O4S	223.075	134.027	222.067	[M+H]+	56-88-2	C02291	1.00576e+06	984795	1.03667e+06	595293	580577	615153	801677	828409	763612	ko00260,ko00270,ko01100,ko01110,ko01230,ko01240
MWS0811	L-Pipecolic Acid	L-哌啶酸	Alkaloids	生物碱	Piperidine alkaloids	哌啶类生物碱	C6H11NO2	130.086	84.0818	129.079	[M+H]+	3105-95-1	C00408	1.35684e+07	1.18265e+07	1.09169e+07	9.74629e+06	9.54488e+06	8.64435e+06	7.66781e+06	1.0447e+07	8.47521e+06	ko00310,ko01100,ko01110,ko01120
MWSmce119	L-Arginine	L-精氨酸	Amino acids and derivatives	氨基酸及其衍生物	Amino acids and derivatives	氨基酸及其衍生物	C6H14N4O2	175.115	70.064	174.112	[M+H]+	74-79-3	C00062	1.18273e+08	1.10451e+08	1.06104e+08	1.23833e+08	1.21609e+08	1.19532e+08	1.15274e+08	1.21376e+08	1.21041e+08	ko00220,ko00261,ko00330,ko00331,ko00470,ko00970,ko00998,ko01100,ko01110,ko01230,ko02010,ko04148,ko05142,ko05146
mws0005	Tryptamine	色胺	Alkaloids	生物碱	Plumerane	吲哚类生物碱	C10H12N2	161.107	144.081	160.1	[M+H]+	61-54-1	C00398	1.2117e+08	1.13632e+08	1.02196e+08	1.09289e+08	1.00062e+08	1.02814e+08	9.99421e+07	1.11066e+08	9.17107e+07	ko00380,ko00901,ko01100,ko01110
mws0001	L-Asparagine	L-天冬酰胺	Amino acids and derivatives	氨基酸及其衍生物	Amino acids and derivatives	氨基酸及其衍生物	C4H8N2O3	133.061	74.0237	132.054	[M+H]+	70-47-3	C00152	601569	565588	502427	686516	753193	630763	435268	590750	522572	ko00250,ko00460,ko00970,ko01100,ko01110,ko01230
MWS201432	Met-Tyr	L-蛋氨酸-L-酪氨酸	Amino acids and derivatives	氨基酸及其衍生物	Amino acids and derivatives	氨基酸及其衍生物	C14H20N2O4S	313.122	104.053	312.114	[M+H]+	13589-04-3	-	12580.6	13147.1	15154.3	33805.4	25874	29393.1	26382.3	27472.4	21690	-
mws0250	L-Tyrosine	L-酪氨酸	Amino acids and derivatives	氨基酸及其衍生物	Amino acids and derivatives	氨基酸及其衍生物	C9H11NO3	182.081	136.076	181.074	[M+H]+	60-18-4	C00082	3.63174e+07	2.72109e+07	3.01342e+07	3.49135e+07	3.76754e+07	3.10027e+07	3.277e+07	2.98896e+07	2.89019e+07	ko00130,ko00261,ko00350,ko00360,ko00400,ko00401,ko00460,ko00680,ko00730,ko00970,ko00997,ko00998,ko00999,ko01055,ko01059,ko01100,ko01110,ko01210,ko01230,ko01240
WaYp007721	2-Aminohexadecane-1,16,16-triol	2-氨基十六烷-1,16,16-三醇	Lipids	脂质	Sphingolipids	鞘脂	C16H35NO3	290.27	242.248	289.262	[M+H]+	-	-	38268.5	31325.8	32182	16013	25041.7	20463.4	27159.3	31054.6	31106.2	-
mws1346	L-Homoglutamic acid	L-高谷氨酸	Amino acids and derivatives	氨基酸及其衍生物	Amino acids and derivatives	氨基酸及其衍生物	C6H11NO4	162.076	98.0601	161.069	[M+H]+	542-32-5	C00956	4.22361e+06	3.92084e+06	3.6142e+06	2.06586e+06	2.19245e+06	1.90118e+06	2.34922e+06	2.65124e+06	2.58063e+06	ko00300,ko00310,ko00311,ko01100,ko01110,ko01120,ko01210,ko01230
NK10253223	2-Amino-3-methoxybenzoic acid	2-氨基-3-甲氧基苯甲酸	Phenolic acids	酚酸类	Phenolic acids	酚酸类	C8H9NO3	168.065	94.0645	167.058	[M+H]+	3177-80-8	C05831	51984.2	55195.6	50931.6	142997	127463	106789	103777	87730.6	80338.7	ko00380
Hahp000801	alanine betaine	丙氨酸甜菜碱	Alkaloids	生物碱	Alkaloids	生物碱	C5H11NO2	118.085	72.0808	117.079	[M+H]+	-	-	6.30838e+07	6.03281e+07	5.68506e+07	4.41094e+07	4.09531e+07	3.61975e+07	3.87821e+07	4.61007e+07	4.32075e+07	-
MWS1792	Butylamine	丁胺	Alkaloids	生物碱	Alkaloids	生物碱	C4H11N	74.0964	57.069	73.0891	[M+H]+	109-73-9	-	75444.9	61925.6	53336.2	55729.7	58776	45326.7	57663.4	58093.1	60369.8	-
MWSslk257	Cytidine 5'-monophosphate(Cytidylic acid)	胞苷-5'-单磷酸	Nucleotides and derivatives	核苷酸及其衍生物	Nucleotides and derivatives	核苷酸及其衍生物	C9H14N3O8P	324.06	112.052	323.052	[M+H]+	63-37-6	C00055	91927.2	93974.2	93701.7	293857	273317	259682	152961	197328	178197	ko00240,ko01100,ko01232
Hmqp000191	Planteose	植物糖	Others	其它类	Saccharides	糖类	C18H32O16	505.176	127.03	504.169	[M+H]+	470-57-5	C03848	21784.8	31279.2	32897.1	40748.7	49777.6	36733.4	29741.9	24511	36106	-
Lmyp004084	Perillyl alcohol	紫苏子醇	Terpenoids	萜类	Monoterpenoids	倍萜	C10H16O	153.127	107.085	152.12	[M+H]+	57717-97-2	C22272	62424.6	37082.8	73895.8	54942.8	52517.2	57720.7	44108.5	69192.6	42818	-
MWSHY0067	Quercetin-3-O-rutinoside (Rutin)*	槲皮素-3-O-芸香糖苷 (芦丁)*	Flavonoids	黄酮	Flavonols	黄酮醇	C27H30O16	611.158	303.051	610.153	[M+H]+	153-18-4	C05625	45681.4	30451	37425.4	31722.4	23817.8	23754.1	30519.9	55515.1	23152	ko00946,ko01100,ko01110
Lmmp003091	Quercetin-3-O-(4''-O-glucosyl)rhamnoside*	槲皮素-3-O-(4''-O-葡萄糖基)鼠李糖苷*	Flavonoids	黄酮	Flavonols	黄酮醇	C27H30O16	611.16	303.05	610.153	[M+H]+	59262-54-3	C17563	43149.5	32353.6	35720.8	25931.1	29076.4	37291	16892.2	28172.6	36596.5	-
pme2596	4-Pyridoxic acid	4-吡哆酸	Others	其它类	Vitamin	维生素	C8H9NO4	184.06	148.039	183.053	[M+H]+	82-82-6	C00847	87367.1	78568.4	75990.2	71758.8	91210.9	70548.7	96732.9	74939.2	83714.1	ko00750,ko01100,ko01120
WaYp006462	2-Aminohexadecane-1,5,15-triol	2-氨基十六烷-1,5,15-三醇	Lipids	脂质	Sphingolipids	鞘脂	C16H35NO3	290.269	228.232	289.262	[M+H]+	-	-	106170	131815	117509	123054	106535	172079	166154	190578	165500	-
Walp009431	2-aminotetracoSane-1,5,21,23-tetraol*	2-氨基二十四烷-1,5,21,23-四醇*	Lipids	脂质	Sphingolipids	鞘脂	C24H51NO4	418.387	356.352	417.382	[M+H]+	-	-	19140.1	25846.8	21709	19397.2	19301.1	24093.9	35715.7	27991.3	25528.8	-
pmb0464	L-Aspartic acid-O-diglucoside	L-天冬氨酸-O-二葡萄糖苷	Amino acids and derivatives	氨基酸及其衍生物	Amino acids and derivatives	氨基酸及其衍生物	C16H27NO14	458.15	116.034	457.143	[M+H]+	-	-	677210	788575	825609	212400	323582	274285	355542	472555	337874	-
Walp007095	2-Amino-7-methyltridecan-1-ol*	2-氨基-7-甲基十三烷-1-醇*	Lipids	脂质	Sphingolipids	鞘脂	C14H31NO	230.249	62.061	229.241	[M+H]+	-	-	16599.6	19204.8	11184.2	18404.3	13228.3	23288.1	21882.3	31843.4	18166.9	-
MWS1962	cis-Citral	柠檬醛	Terpenoids	萜类	Monoterpenoids	倍萜	C10H16O	153.127	83.0474	152.12	[M+H]+	5392-40-5	C09847	72606.1	71306.4	54481.9	44069.7	50938.8	45137.6	53394	68666.7	58760.3	ko00907,ko01110,ko01120
MWS201445	Val-Pro	L-缬氨酸-L-脯氨酸	Amino acids and derivatives	氨基酸及其衍生物	Amino acids and derivatives	氨基酸及其衍生物	C10H18N2O3	215.139	116.071	214.132	[M+H]+	20488-27-1	-	725888	700558	685510	893999	880998	762638	782044	895347	878390	-
MWS1787	2-Picoline; 2-Methylpyridine	2-甲基吡啶	Alkaloids	生物碱	Pyridine alkaloids	吡啶类生物碱	C6H7N	94.0651	53.0383	93.0578	[M+H]+	109-06-8	C14447	112916	106268	106608	116625	106408	169384	204530	99283.7	145434	-
pme3968	7-Methylguanine	7-甲基鸟嘌呤	Nucleotides and derivatives	核苷酸及其衍生物	Nucleotides and derivatives	核苷酸及其衍生物	C6H7N5O	166.072	149.046	165.065	[M+H]+	578-76-7	C02242	50198.1	46969	52899.2	465926	444402	395238	239176	267098	242390	-
MWS2027	Barbituric acid;Malonylurea;2,4,6-Pyrimidinetrione	巴比妥酸;丙二酰脲;2,4,6-嘧啶三酮	Nucleotides and derivatives	核苷酸及其衍生物	Nucleotides and derivatives	核苷酸及其衍生物	C4H4N2O3	129.03	68.9967	128.022	[M+H]+	67-52-7	C00813	322753	283981	258057	247686	247360	209830	229727	218253	208235	ko00240,ko01100
Walp009429	2-AminodocoSane-1,5,21-triol	2-氨基二十烷-1,5,21-三醇	Lipids	脂质	Sphingolipids	鞘脂	C22H47NO3	374.363	312.327	373.356	[M+H]+	-	-	320966	337250	337495	351153	383725	393137	392887	465459	438573	-
Zmsp001773	9-Arabinosyladenine*	9-阿拉伯糖基腺嘌呤*	Nucleotides and derivatives	核苷酸及其衍生物	Nucleotides and derivatives	核苷酸及其衍生物	C10H13N5O4	268.107	136.066	267.097	[M+H]+	-	-	2.42134e+07	2.01325e+07	2.77068e+07	2.17561e+07	2.62329e+07	2.75114e+07	2.6028e+07	2.17458e+07	2.65091e+07	-
mws0255	Cytosine	胞嘧啶	Nucleotides and derivatives	核苷酸及其衍生物	Nucleotides and derivatives	核苷酸及其衍生物	C4H5N3O	112.05	95.0239	111.043	[M+H]+	71-30-7	C00380	765962	661923	709281	729347	748980	636083	624105	748126	680196	ko00240,ko01100,ko01232
Walp010787	2-aminotetracoSane-1,5,23-triol	2-氨基二十四烷-1,5,23-三醇	Lipids	脂质	Sphingolipids	鞘脂	C24H51NO3	402.392	340.358	401.387	[M+H]+	-	-	179063	165137	151812	151757	158346	157983	175902	206081	198779	-
Lmhp009497	LysoPE 20:4	溶血磷脂酰乙醇胺 20:4	Lipids	脂质	LPE	溶血磷脂酰乙醇胺	C25H44NO7P	502.293	361.274	501.286	[M+H]+	-	-	12350.6	14777.8	11824.5	8085.35	7915.34	10442.9	11531.5	12305	7681.23	-
mws0582	S-(Methyl)glutathione	S-甲基谷胱甘肽	Amino acids and derivatives	氨基酸及其衍生物	Amino acids and derivatives	氨基酸及其衍生物	C11H19N3O6S	322.107	130.05	321.099	[M+H]+	2922-56-7	C11347	189841	149931	170369	169043	209061	173493	196514	208502	237277	-
MWS0687	1-Methyl-6-Oxo-1,6-Dihydropyridine-3-Carboxamide	1-甲基-6-氧-1,6-二氢吡啶-3-羧酰胺	Alkaloids	生物碱	Pyridine alkaloids	吡啶类生物碱	C7H8N2O2	153.066	108.043	152.059	[M+H]+	701-44-0	C05842	74282.3	53440.4	49894.2	31094.3	36161	32054.6	42968.4	51913.3	56566.4	ko00760,ko01100
MWSslk140	N-Acetyl-L-Methionine	N-乙酰-L-蛋氨酸	Amino acids and derivatives	氨基酸及其衍生物	Amino acids and derivatives	氨基酸及其衍生物	C7H13NO3S	192.069	56.0494	191.062	[M+H]+	65-82-7	C02712	120031	108724	153688	124446	127064	110660	132243	151448	141122	-
pmp001251	LysoPC 18:2(2n isomer)	溶血磷脂酰胆碱 18:2(2n异构)	Lipids	脂质	LPC	溶血磷脂酰胆碱	C26H50NO7P	520.34	184.073	519.332	[M+H]+	-	-	6.97035e+07	5.30097e+07	4.87688e+07	6.0123e+07	6.81769e+07	7.26863e+07	6.50471e+07	6.67643e+07	6.64295e+07	-
Zbsp011826	3-Hydroxylup-20(29)-en-28-al (Betulinaldehyde)	3-羟基羽扇豆-20(29)-烯-28-醛 (白桦脂醛)	Terpenoids	萜类	Triterpene	三萜	C30H48O2	441.372	441.372	440.365	[M+H]+	13159-28-9	-	88319	96488.5	79934.5	48893.4	52226	36329.5	35745.7	63651.8	48486	-
Zahp013600	Octadec-2-enamide	十八碳-2-烯酰胺	Alkaloids	生物碱	Alkaloids	生物碱	C18H35NO	282.278	69.0703	281.272	[M+H]+	-	-	66965.3	76813	51947.6	29163.3	33743.5	36500.6	25282.5	33067.1	31300.6	-
mws0120	Choline Alfoscerate	甘磷酸胆碱 GPC	Lipids	脂质	PC	磷脂酰胆碱	C8H20NO6P	258.11	104.107	257.103	[M+H]+	28319-77-9	C00670	1.75022e+06	2.37906e+06	2.29584e+06	2.73847e+06	2.44745e+06	2.30104e+06	2.49139e+06	2.71878e+06	2.24976e+06	ko00564,ko00565
Zmdp002216	L-γ-Glutamyl-L-leucine	L-γ-谷氨酰胺-L-亮氨酸	Amino acids and derivatives	氨基酸及其衍生物	Amino acids and derivatives	氨基酸及其衍生物	C11H20N2O5	261.145	86.0968	260.137	[M+H]+	2566-39-4	-	1.45584e+07	1.55129e+07	1.79026e+07	1.23863e+07	1.16545e+07	1.09356e+07	1.37099e+07	1.43476e+07	1.3402e+07	-
MWS1812	2-Undecanone	2-十一烷酮	Others	其它类	Ketone compounds	酮类化合物	C11H22O	171.174	55.054	170.167	[M+H]+	112-12-9	C01875	38873.8	33714.6	26170.9	19477.7	17069.6	20692.8	18308.9	23699.6	17308.1	-
MWS3020	N-Acetylcadaverine	N-乙酰尸胺	Alkaloids	生物碱	Alkaloids	生物碱	C7H16N2O	145.133	86.0961	144.126	[M+H]+	32343-73-0	-	1.2579e+06	1.34549e+06	1.09956e+06	1.13024e+06	1.00985e+06	1.02822e+06	847727	1.11777e+06	1.15982e+06	-
MWSmce190	4-Hydroxy-L-Isoleucine	4-羟基-L-异亮氨酸	Amino acids and derivatives	氨基酸及其衍生物	Amino acids and derivatives	氨基酸及其衍生物	C6H13NO3	148.093	74.0223	147.089	[M+H]+	781658-23-9	-	736697	502816	610302	307791	303453	305289	275647	428526	338358	-
MWS201384	Arg-Gly	L-精氨酸-L-甘氨酸	Amino acids and derivatives	氨基酸及其衍生物	Amino acids and derivatives	氨基酸及其衍生物	C8H17N5O3	232.14	70.066	231.133	[M+H]+	108347-93-9	-	307702	264288	215833	252218	203769	205701	213678	253234	164888	-
pmp000436	13-Methyl-27-norolean-14-en-3-ol (Taraxerol)	13-甲基-27-去甲基齐墩果-14-烯-3-醇 (蒲公英赛醇)	Terpenoids	萜类	Triterpene	三萜	C30H50O	427.394	409.384	426.386	[M+H]+	127-22-0	C08637	180618	162091	148435	169030	158360	165445	137333	180836	142450	ko00909,ko01110
Yacp000453	3-hydroxy-1-methylpyrrolidin-2-one*	3-羟基-1-甲基吡咯烷-2-酮*	Alkaloids	生物碱	Pyrrole alkaloids	吡咯类生物碱	C5H9NO2	116.07	70.0631	115.063	[M+H]+	132996-63-5	-	3.44685e+07	3.194e+07	3.19622e+07	1.43844e+07	1.33838e+07	1.29122e+07	1.77638e+07	2.13406e+07	1.91739e+07	-
pme1439	p-Coumaric acid	对香豆酸	Phenolic acids	酚酸类	Phenolic acids	酚酸类	C9H8O3	165.055	119.049	164.047	[M+H]+	501-98-4	C00811	47243.5	43069.8	102925	83780.9	57261.9	47763.6	45572.5	68006.1	50342	ko00130,ko00350,ko01100,ko01110,ko01220
pme0295	4-Acetamidobutyric acid	4-乙酰氨基丁酸	Organic acids	有机酸	Organic acids	有机酸	C6H11NO3	146.081	86.0601	145.074	[M+H]+	3025-96-5	C02946	1.18465e+06	1.28074e+06	1.00761e+06	1.42792e+06	1.56677e+06	1.22254e+06	898598	1.62018e+06	1.07926e+06	ko00330,ko01100
Zbqp003444	4-amino-5-oxo-5-(pentylamino)pentanoic acid	4-氨基-5-氧代-5-(戊氨基)戊酸	Amino acids and derivatives	氨基酸及其衍生物	Amino acids and derivatives	氨基酸及其衍生物	C10H20N2O3	217.155	84.0447	216.147	[M+H]+	-	-	228190	186182	195224	99128.1	115152	66917	101226	175268	146737	-
MWSprf117	5-Hydroxy-DL-tryptophan(5-HTP)	5-羟色氨酸	Amino acids and derivatives	氨基酸及其衍生物	Amino acids and derivatives	氨基酸及其衍生物	C11H12N2O3	221.091	130.065	220.085	[M+H]+	56-69-9	C01017	330361	273153	279777	116210	114544	122175	151971	191460	171261	-
MWSmce207	Acetylpyrazine	乙酰吡嗪	Alkaloids	生物碱	Alkaloids	生物碱	C6H6N2O	123.052	81.0432	122.048	[M+H]+	22047-25-2	-	13511.3	17425.2	23589.6	25425.3	40402.8	17779.2	29325.8	24316.8	20400.3	-
Walp008255	2-aminodocoSane-1,5,7,21-tetraol	2-氨基二十二烷-1,5,7,21-四醇	Lipids	脂质	Sphingolipids	鞘脂	C22H47NO4	390.357	328.32	389.351	[M+H]+	-	-	27286.1	30269.1	29235.3	27360.7	25719.2	33930.3	41340.6	41337.2	45617.6	-
Lmhp008273	LysoPE 15:1(2n isomer)	溶血磷脂酰乙醇胺 15:1(2n异构)	Lipids	脂质	LPE	溶血磷脂酰乙醇胺	C20H40NO7P	438.262	297.242	437.254	[M+H]+	-	-	22058.2	40010.8	36437.3	28270.4	27595.3	28320.3	27310.5	34616.5	31338.7	-
MWS2910	5-Methyl-2'-Deoxycytidine	5-甲基-2'-脱氧胞苷	Nucleotides and derivatives	核苷酸及其衍生物	Nucleotides and derivatives	核苷酸及其衍生物	C10H15N3O4	242.113	126.066	241.106	[M+H]+	838-07-3	C03592	36463.6	28443.8	34364.5	36829.3	21250.4	34636.2	26164.7	33666.4	34063.5	-
MWS20633g	O-phosphate-L-tyrosine	O-磷酸基-L-酪氨酸	Amino acids and derivatives	氨基酸及其衍生物	Amino acids and derivatives	氨基酸及其衍生物	C9H12NO6P	262.048	216.043	261.04	[M+H]+	21820-51-9	C06501	14329.8	14179.3	10898.4	68824	67203.9	54433.7	40158.5	46740.4	33832.5	-
pme0183	Isoguanine	异鸟嘌呤	Nucleotides and derivatives	核苷酸及其衍生物	Nucleotides and derivatives	核苷酸及其衍生物	C5H5N5O	152.057	135.03	151.049	[M+H]+	3373-53-3	C74731	101498	74994.4	70321.3	52928.6	76326.3	85468.8	47034.8	78762.3	94200.4	-
pma3724	1-O-Feruloylquinic acid	1-O-阿魏酰奎宁酸	Phenolic acids	酚酸类	Phenolic acids	酚酸类	C17H20O9	369.118	177.055	368.111	[M+H]+	-	-	36455.8	40799.4	26426	14493.4	4811.5	8823.31	16490.2	20270.9	26373.9	-
pme3081	pyridoxamine	吡哆胺	Alkaloids	生物碱	Pyridine alkaloids	吡啶类生物碱	C8H12N2O2	169.097	134.06	168.09	[M+H]+	85-87-0	C00534	108136	72553.1	83505.8	55489.1	58463.8	42367.8	63861.3	50116.2	75087.7	ko00750,ko01100,ko01120
mws0663	1,7-Dimethylxanthine	1,7-二甲基黄嘌呤	Nucleotides and derivatives	核苷酸及其衍生物	Nucleotides and derivatives	核苷酸及其衍生物	C7H8N4O2	181.072	124.05	180.065	[M+H]+	611-59-6	C13747	11959.9	15392.1	19867.5	19602.4	17583.6	19866.4	11097.5	25958.6	21915.8	ko00232,ko01100,ko01110,ko01120
Lmhp001732	L-Prolyl-L-Phenylalanine	L-脯氨酰-L-苯丙氨酸	Amino acids and derivatives	氨基酸及其衍生物	Amino acids and derivatives	氨基酸及其衍生物	C14H18N2O3	263.139	70.0638	262.132	[M+H]+	13589-02-1	-	248453	205144	302715	255920	161015	174675	253944	247530	266144	-
MWSmce556	2'-Aminoacetophenone	邻氨基苯乙酮	Others	其它类	Ketone compounds	酮类化合物	C8H9NO	136.075	91.0587	135.068	[M+H]+	551-93-9	-	28447.1	13329.7	18722.2	83303	81118.9	80279.1	55925.2	73799	49587.8	-
MWS201480	Tyr-Ala	L-酪氨酸-L-丙氨酸	Amino acids and derivatives	氨基酸及其衍生物	Amino acids and derivatives	氨基酸及其衍生物	C12H16N2O4	253.119	136.077	252.111	[M+H]+	730-08-5	-	23755.1	22228.7	24051.5	38533.7	31446	25061.7	16702.5	32288.3	21510	-
pmb0962	L-Lysine-Butanoic Acid	L-赖氨酸丁酸酯	Amino acids and derivatives	氨基酸及其衍生物	Amino acids and derivatives	氨基酸及其衍生物	C10H22N2O4	235.165	118.086	234.158	[M+H]+	80407-71-2	-	971064	944617	936470	679806	646577	558002	611057	700855	675445	-
mws1075	7-Methoxycoumarin	7-甲氧基香豆素	Lignans and Coumarins	木脂素和香豆素	Coumarins	香豆素	C10H8O3	177.055	121.065	176.047	[M+H]+	531-59-9	C09268	15823.7	18932.4	15534.6	9579.67	13258.3	8488.34	6905.48	10646.7	9334.57	-
pme1841	Cadaverine	尸胺	Alkaloids	生物碱	Alkaloids	生物碱	C5H14N2	103.123	86.0964	102.116	[M+H]+	462-94-2	C01672	576791	534947	546879	698147	680255	674215	666425	671715	650510	ko00310,ko00470,ko00480,ko01100,ko01110,ko01120
MWS201394	Thr-Tyr	L-苏氨酸-L-酪氨酸	Amino acids and derivatives	氨基酸及其衍生物	Amino acids and derivatives	氨基酸及其衍生物	C13H18N2O5	283.129	136.076	282.122	[M+H]+	145295-02-9	-	21547.9	35484.6	21001.9	28193.2	26700.9	29145.8	29484	29419	23364.5	-
MWSmce118	Imidazole-4-Acetic Acid*	咪唑-4-乙酸*	Alkaloids	生物碱	Alkaloids	生物碱	C5H6N2O2	127.047	81.044	126.043	[M+H]+	645-65-8	C02835	969038	825987	700206	519599	436920	402905	341116	670240	359173	ko00340,ko01100
Zmdp000917	δ-Guanidinovaleric acid	δ-胍基新戊酸	Organic acids	有机酸	Organic acids	有机酸	C6H13N3O2	160.107	114.036	159.101	[M+H]+	462-93-1	-	69801.7	49493.8	46302.9	77090.2	54586	42249.3	49606	51860.6	72107.2	-
Lmzp003012	3-Hydroxy-4',5,7-Trimethoxyflavanone	3-羟基-4',5,7-三甲氧基黄烷酮	Flavonoids	黄酮	Flavanonols	二氢黄酮醇	C18H18O6	331.12	161.057	330.11	[M+H]+	76792-94-4	-	20258.7	15699.5	15292	45226.5	43845.9	40267.8	30818.2	39484.1	25964.5	-
Zbsp004301	Quercetin-7-O-rutinoside*	槲皮素-7-O-芸香糖苷*	Flavonoids	黄酮	Flavonols	黄酮醇	C27H30O16	611.162	303.05	610.153	[M+H]+	147714-62-3	-	48485.1	26947.4	27445.3	25105.2	24169	16365.9	23786	52420.5	38272.2	-
ML10195036	3-Dehydrosphinganine	3-脱氢二氢鞘氨醇	Lipids	脂质	Sphingolipids	鞘脂	C18H37NO2	300.295	60.0463	299.282	[M+H]+	16105-69-4	C02934	50499.3	50695.4	46779.5	44825.2	38927.6	31499.8	26738	52393.7	44307.2	ko00600,ko01100
MWSmce572	Cinnamamide	肉桂酰胺	Alkaloids	生物碱	Alkaloids	生物碱	C9H9NO	148.076	103.055	147.068	[M+H]+	22031-64-7	-	16279	14259.1	20404.7	19409.7	16602.8	12499.3	18308.2	9760.47	8311.76	-
MWS0686	5,6-Dihydroxy-1H-indole-2-carboxylic acid	5,6-二羟基-1H-吲哚-2-羧酸	Alkaloids	生物碱	Plumerane	吲哚类生物碱	C9H7NO4	194.045	121.029	193.037	[M+H]+	4790-08-3	C04185	6960.31	13919.2	18045.4	23276.6	14333.2	22072	15080.6	17148	23065.5	ko00350,ko01100
MWSmce526	Daminozide	丁酰肼	Alkaloids	生物碱	Alkaloids	生物碱	C6H12N2O3	161.091	143.081	160.085	[M+H]+	1596-84-5	C10996	46954.6	38032.3	17832.1	22938.5	21937.6	18986.4	21942	20044.3	32636.8	-
mws1349	Dihydrosphingosine	二氢鞘胺醇	Lipids	脂质	Sphingolipids	鞘脂	C18H39NO2	302.305	109.101	301.298	[M+H]+	764-22-7	C00836	29534.4	25829.8	33972.3	15202.5	17615.2	15012.2	17258.2	26816.8	19121.5	ko00600,ko01100
MWS201469	Glu-Arg	L-谷氨酸-L-精氨酸	Amino acids and derivatives	氨基酸及其衍生物	Amino acids and derivatives	氨基酸及其衍生物	C11H21N5O5	304.162	175.119	303.154	[M+H]+	7219-59-2	-	51441.1	46740.6	56983.9	86164.7	83061.7	94400.2	69933.4	54229.1	73826.3	-
Lmsp004166	Quercetin-3-O-glucoside-7-O-rhamnoside*	槲皮素-3-O-葡萄糖苷-7-O-鼠李糖苷*	Flavonoids	黄酮	Flavonols	黄酮醇	C27H30O16	611.161	303.052	610.153	[M+H]+	-	-	42256.2	34401.6	33659.9	35885.5	18086	23719.9	34296.8	48794.3	22006.8	-
Zasp102439	m-Aminophenylacetylene*	间氨基苯乙炔*	Alkaloids	生物碱	Alkaloids	生物碱	C8H7N	118.064	91.0537	117.058	[M+H]+	54060-30-9	-	353417	372682	331886	98367.6	78925.3	84008.1	249118	249414	219533	-
MWS201391	Asn-Ile	L-天冬酰胺-L-异亮氨酸	Amino acids and derivatives	氨基酸及其衍生物	Amino acids and derivatives	氨基酸及其衍生物	C10H19N3O4	246.146	166.087	245.138	[M+H]+	438533-59-6	-	205027	225592	201761	413283	440711	374145	304710	305206	355433	-
MWS201388	Asn-Hyp	L-天冬酰胺-L-羟脯氨酸	Amino acids and derivatives	氨基酸及其衍生物	Amino acids and derivatives	氨基酸及其衍生物	C9H15N3O5	246.109	141.066	245.101	[M+H]+	844640-50-2	-	198954	178985	224980	189165	163294	172563	159126	176318	185791	-
pmb0501	Agmatine	胍丁胺	Alkaloids	生物碱	Alkaloids	生物碱	C5H14N4	131.129	114.103	130.122	[M+H]+	306-60-5	C00179	8.2254e+06	7.95794e+06	9.11276e+06	1.28716e+07	1.23806e+07	9.37656e+06	6.8991e+06	1.07873e+07	8.74464e+06	ko00330,ko00999,ko01100,ko01110
MWSmce582	Methyl L-pyroglutamate	L-焦谷氨酸甲酯	Amino acids and derivatives	氨基酸及其衍生物	Amino acids and derivatives	氨基酸及其衍生物	C6H9NO3	144.065	84.0449	143.058	[M+H]+	4931-66-2	-	428383	428383	428383	3.10171e+06	2.659e+06	2.40086e+06	2.14191e+06	2.87309e+06	2.42182e+06	-
pmf0132	Coumalic acid	香豆酸	Phenolic acids	酚酸类	Phenolic acids	酚酸类	C6H4O4	141.018	123.008	140.011	[M+H]+	500-05-0	-	109133	88988.3	88905.2	58935.3	70452.7	41032.9	66433.1	110022	56144.7	-
MWS201403	Lys-Ala	L-赖氨酸-L-丙氨酸	Amino acids and derivatives	氨基酸及其衍生物	Amino acids and derivatives	氨基酸及其衍生物	C9H19N3O3	218.15	84.0816	217.143	[M+H]+	17043-71-9	-	97725	77342.8	100354	195907	143930	160894	86262.3	150082	131620	-
MWSmce463	Mesitaldehyde	2,4,6-三甲基苯甲醛	Others	其它类	Aldehyde compounds	醛类化合物	C10H12O	149.095	65.0384	148.089	[M+H]+	487-68-3	-	119468	196561	56244.4	65839.1	72553.5	73900.6	22884.9	40804.3	58290.3	-
mws3141	5-Methoxy-DL-tryptophan	DL-5-甲氧基色氨酸	Amino acids and derivatives	氨基酸及其衍生物	Amino acids and derivatives	氨基酸及其衍生物	C12H14N2O3	235.108	176.071	234.1	[M+H]+	28052-84-8	-	3496.35	3496.35	3496.35	58776.6	31147.2	37999	22583.3	36980.4	17481.8	-
MWS3105	Aniline	苯胺	Alkaloids	生物碱	Alkaloids	生物碱	C6H7N	94.0651	51.0259	93.0578	[M+H]+	62-53-3	C00292	23542.2	12717.5	31941.1	9541.04	13592.1	15464.8	22533.9	11341.1	27188.1	ko00627,ko01120
MWS5238	4-Phenylbutyric acid	4-苯基丁酸	Organic acids	有机酸	Organic acids	有机酸	C10H12O2	165.091	91.0546	164.084	[M+H]+	1821-12-1	C21793	43153.8	37545.1	25840.4	22425.7	21554.2	10283	15827.4	25396.1	24644.8	-
mws1012	Coumarin	香豆素	Lignans and Coumarins	木脂素和香豆素	Coumarins	香豆素	C9H6O2	147.044	103.054	146.037	[M+H]+	91-64-5	C05851	10175.7	17797.7	11860.8	9301.84	11986.5	5903.34	13455.1	9081.26	11517.5	ko00999,ko01110
pme3009	trans-Aconitic acid	反式乌头酸	Organic acids	有机酸	Organic acids	有机酸	C6H6O6	175.024	98.9754	174.016	[M+H]+	4023-65-8	C02341	144282	125038	110834	51751.2	95324.3	101689	70465.7	102838	127273	ko00660,ko01100
mws0736	N-Glycyl-L-leucine*	N-甘氨酰-L-亮氨酸*	Amino acids and derivatives	氨基酸及其衍生物	Amino acids and derivatives	氨基酸及其衍生物	C8H16N2O3	189.123	86.0964	188.116	[M+H]+	869-19-2	C02155	1.39554e+06	1.23309e+06	1.40652e+06	1.08278e+06	1.21076e+06	524730	741137	1.23697e+06	1.2824e+06	-
MWStz103	S-(5'-Adenosyl)-L-methionine	S-(5'-腺苷基)-L-蛋氨酸	Amino acids and derivatives	氨基酸及其衍生物	Amino acids and derivatives	氨基酸及其衍生物	C15H22N6O5S	399.145	250.094	398.137	[M+H]+	29908-03-0	C00019	1.11078e+06	1.14697e+06	1.01853e+06	76754.5	76754.5	76754.5	383773	456455	413384	ko00261,ko00270,ko00330,ko00999,ko01100,ko01110,ko01230,ko01240,ko04122,ko04148
pmb0496	N-Feruloylagmatine	N-阿魏酰胍丁胺	Alkaloids	生物碱	Phenolamine	酚胺	C15H22N4O3	307.176	177.055	306.169	[M+H]+	-	C18325	30674.7	28669.4	31738.5	58231.5	49006.7	52677.3	58337.7	56263.5	55256.3	ko00999,ko01100,ko01110
Zmdp001663	γ-glutamylmethionine	γ-谷氨酰胺甲硫氨酸	Amino acids and derivatives	氨基酸及其衍生物	Amino acids and derivatives	氨基酸及其衍生物	C10H18N2O5S	279.101	133.032	278.094	[M+H]+	17663-87-5	-	29205.6	34598.4	28039.3	11196.2	17565.1	15730.4	24672.3	33002.1	26534.7	-
MWS201436	Lys-Thr	L-赖氨酸-L-苏氨酸	Amino acids and derivatives	氨基酸及其衍生物	Amino acids and derivatives	氨基酸及其衍生物	C10H21N3O4	248.16	84.0813	247.153	[M+H]+	97791-84-9	-	37876.8	33666	51858.8	40399.2	39580.9	51793	54693	50809.4	44893.3	-
MWSCX017	4-hydroxyphenyl acrylaldehyde	4-羟苯基丙烯醛	Others	其它类	Aldehyde compounds	醛类化合物	C9H8O3	165.053	119.051	164.047	[M+H]+	-	-	8208.32	8208.32	8208.32	60932.1	70397.6	55393.5	41041.6	62572.7	53970	-
MWSslk183	7,8-Dihydroxy-4-phenylcoumarin	7,8-二羟基-4-苯基香豆素	Lignans and Coumarins	木脂素和香豆素	Coumarins	香豆素	C15H10O4	255.065	181.066	254.058	[M+H]+	842-01-3	C16451	13534.6	8349.91	5576.85	129855	133646	103294	72642	93206.7	60728.9	-
MWSmce314	Oxindole	吲哚酮	Alkaloids	生物碱	Plumerane	吲哚类生物碱	C8H7NO	134.059	106.067	133.053	[M+H]+	59-48-3	C12312	6320.62	6320.62	6320.62	79304.4	44029.2	52709.7	42223.8	40433.4	31603.1	ko00999,ko01100,ko01110
pmp001201	5-Aminocycloheptane-1,2,3-triol	5-氨基环庚-1,2,3-三醇	Alkaloids	生物碱	Alkaloids	生物碱	C7H15NO3	162.113	79.1	161.105	[M+H]+	-	-	21228.4	23145.5	21806.9	22803.2	12875.7	21484.9	28752.8	12419.5	28037.4	-
pmb0508	p-Coumaroylagmatine	对香豆酰胍丁胺	Alkaloids	生物碱	Phenolamine	酚胺	C14H20N4O2	277.166	147.044	276.159	[M+H]+	7295-86-5	C04498	4668.03	4668.03	4668.03	41858.7	41829.7	33677.9	23340.2	30557.2	38754	ko00999,ko01100,ko01110
MWS201449	Asn-Leu	L-天冬酰胺-L-亮氨酸	Amino acids and derivatives	氨基酸及其衍生物	Amino acids and derivatives	氨基酸及其衍生物	C10H19N3O4	246.145	141.102	245.138	[M+H]+	22601-71-4	-	237658	188784	211459	378078	384025	365776	332031	272798	257309	-
Lmjp002461	Quercetin-3-O-neohesperidoside*	槲皮素-3-O-新橘皮糖苷*	Flavonoids	黄酮	Flavonols	黄酮醇	C27H30O16	611.161	303.049	610.153	[M+H]+	29662-79-1	-	43793.9	23228.1	36847.5	59231.1	103445	48070.9	16507.4	39633.4	35823.2	-
pmb0325	Feruloylspermidine	阿魏酰亚精胺	Alkaloids	生物碱	Phenolamine	酚胺	C17H27N3O3	322.212	177.055	321.205	[M+H]+	-	-	35809.9	33034.3	28734.8	20886.3	19555.1	20244.9	16370.8	24382.2	25322.9	-
mws4052	1-Aminocyclopropane-1-carboxylic acid	1-氨基环丙烷-1-羧酸	Amino acids and derivatives	氨基酸及其衍生物	Amino acids and derivatives	氨基酸及其衍生物	C4H7NO2	102.055	56.0496	101.048	[M+H]+	22059-21-8	C01234	609705	684905	639410	474451	381788	357430	404784	455700	437431	ko00270,ko01100,ko01110
MWSmce461	L-Azetidine-2-carboxylic acid	L-吖啶-2-羧酸	Alkaloids	生物碱	Alkaloids	生物碱	C4H7NO2	102.055	56.0497	101.048	[M+H]+	2133-34-8	C08267	908197	923429	848825	693822	642056	654281	672316	631560	706305	-
mws0677	N-Acetyl-5-hydroxytryptamine	N-乙酰-5-羟基色胺	Alkaloids	生物碱	Plumerane	吲哚类生物碱	C12H14N2O2	219.113	160.076	218.106	[M+H]+	1210-83-9	C00978	321622	266054	281850	34705.5	49087.1	55315.8	169620	190403	170695	ko00380,ko01100,ko01110
Lmmp001410	Dihydrocaffeoylputrescine	二氢咖啡酰腐胺	Alkaloids	生物碱	Phenolamine	酚胺	C13H20N2O3	253.155	165.054	252.147	[M+H]+	-	-	31762.3	31762.3	31762.3	255984	263630	261437	158811	163420	165703	-
Zbqp002380	Tyrosylleucine	酪氨酸-亮氨酸	Amino acids and derivatives	氨基酸及其衍生物	Amino acids and derivatives	氨基酸及其衍生物	C15H22N2O4	295.163	136.075	294.158	[M+H]+	17355-10-1	C73328	368603	354063	395126	19438.3	19438.3	19438.3	97191.6	108320	118461	-
MWSslk071	Valpromide	丙戊酰胺	Alkaloids	生物碱	Alkaloids	生物碱	C8H17NO	144.138	57.0699	143.131	[M+H]+	2430-27-5	-	20577.8	10336.8	11460	728.643	728.643	728.643	5445.25	7613.17	3643.22	-
pmb2228	LysoPC 19:0	溶血磷脂酰胆碱 19:0	Lipids	脂质	LPC	溶血磷脂酰胆碱	C27H56NO7P	538.387	184.073	537.379	[M+H]+	108273-88-7	-	1.12285e+06	1.12796e+06	1.21686e+06	1.35818e+06	1.21085e+06	1.31869e+06	1.09471e+06	1.20108e+06	1.16333e+06	-
MWSmce275	5-Hydroxy-1-tetralone	5-羟基-1-四氢萘酮	Others	其它类	Ketone compounds	酮类化合物	C10H10O2	163.072	107.047	162.068	[M+H]+	28315-93-7	-	15739.1	15739.1	15739.1	179084	168261	156386	104910	114723	78695.4	-
Lahp003147	N,N-cinnamoylbutanediamine*	N,N-桂皮酰基丁二胺*	Alkaloids	生物碱	Phenolamine	酚胺	C13H18N2O	219.149	131.05	218.142	[M+H]+	-	-	8209.51	11524.6	4883.41	24276.2	15625.5	23805.4	11566.2	11076.8	18348.6	-
pme2662	Vitamin D3 (Cholecalciferol)	维生素 D3 (胆钙化固醇)	Others	其它类	Vitamin	维生素	C27H44O	385.346	259.242	384.339	[M+H]+	67-97-0	C05443	2380.19	2380.19	2380.19	16123.4	12437.5	15446	12510.2	15954.9	11901	ko00100,ko01100,ko01110
pmb0764	4-Methyl-5-thiazoleethanol	4-甲基-5-噻唑乙醇	Others	其它类	Others	其它	C6H9NOS	144.048	113.029	143.041	[M+H]+	137-00-8	C04294	2337.65	2337.65	2337.65	21593.9	16471.4	17317.6	16595.1	20548	11688.3	ko00730,ko01100,ko01240
MWS201475	Lys-Trp	L-赖氨酸-L-色氨酸	Amino acids and derivatives	氨基酸及其衍生物	Amino acids and derivatives	氨基酸及其衍生物	C17H24N4O3	333.193	84.0811	332.185	[M+H]+	50674-18-5	-	97261.1	77206.7	99982.8	51995.2	46635.9	56410.9	87749.6	84665.1	34442	-
pme1228	5-Hydroxy-L-tryptophan	5-羟基-L-色氨酸	Amino acids and derivatives	氨基酸及其衍生物	Amino acids and derivatives	氨基酸及其衍生物	C11H12N2O3	221.092	204.065	220.085	[M+H]+	4350-09-8	C00643	245026	232449	222477	52385.6	55579.5	45816.9	118375	99189.5	125768	ko00380,ko01100
Lmsp009245	3',5-Dihydroxy-4',6,7-Trimethoxyflavanone	3',5-二羟基-4',6,7-三甲氧基黄烷酮	Flavonoids	黄酮	Flavanones	二氢黄酮	C18H18O7	347.113	197.055	346.105	[M+H]+	-	-	4866.34	4866.34	4866.34	44847.8	31948.3	44572.5	33524.5	36039.2	24331.7	-
pma0948	Phenylethanolamine	苯基乙醇胺	Alkaloids	生物碱	Alkaloids	生物碱	C8H11NO	138.091	120.081	137.084	[M+H]+	7568-93-6	C02735	46101.2	34787.5	33511.8	35116.7	33928.8	25241	30061	21115.5	34080.2	-
MWS1840	Triethylamine	三乙胺	Alkaloids	生物碱	Alkaloids	生物碱	C6H15N	102.128	58.0683	101.12	[M+H]+	121-44-8	C14691	26875	17205.5	17484.2	24115.4	20564.9	31323.8	20388.8	36301.8	18023	-
MWS5173	Isocytosine	异胞嘧啶	Nucleotides and derivatives	核苷酸及其衍生物	Nucleotides and derivatives	核苷酸及其衍生物	C4H5N3O	112.05	70.0284	111.043	[M+H]+	108-53-2	-	29300.2	29300.2	29300.2	235654	230132	220178	150924	172348	146501	-
mws1050	O-Acetylserine	O-乙酰丝氨酸	Amino acids and derivatives	氨基酸及其衍生物	Amino acids and derivatives	氨基酸及其衍生物	C5H9NO4	148.06	88.0393	147.053	[M+H]+	5147-00-2	C00979	241477	232835	220106	216447	298893	272328	200662	230242	175270	ko00270,ko00920,ko00998,ko01100,ko01110,ko01120,ko01200,ko01230,ko04122
Hmcp009963	Candicine	N-甲基大麦芽碱	Alkaloids	生物碱	Alkaloids	生物碱	C11H18NO+	180.137	123.07	180.138	[M]+	6656-13-9	C10575	11428.4	12905.9	10308.7	3871.98	3560.75	2467.71	4586.03	8173.83	5175.1	-
pme1109	Guanine	鸟嘌呤	Nucleotides and derivatives	核苷酸及其衍生物	Nucleotides and derivatives	核苷酸及其衍生物	C5H5N5O	152.057	135.03	151.049	[M+H]+	73-40-5	C00242	84157.2	44060.7	59111	479049	419224	410048	221133	249116	225185	ko00230,ko01100,ko01232
mws4516	Pyroglutamic acid	L-焦谷氨酸	Amino acids and derivatives	氨基酸及其衍生物	Amino acids and derivatives	氨基酸及其衍生物	C5H7NO3	130.05	84.0454	129.043	[M+H]+	4042-36-8	-	400247	400247	400247	5.21384e+06	5.22903e+06	4.5809e+06	2.00124e+06	3.09144e+06	2.31026e+06	-
pma2172	Cinnamoyltyramine	肉桂酰酪胺	Alkaloids	生物碱	Phenolamine	酚胺	C17H17NO2	268.133	121.065	267.126	[M+H]+	20384-14-9	-	12382.5	10379.8	8975	15738	7198.7	8054.29	6271.35	9851.16	11522.2	-
Hmmp001541	3-(3',5'-Dimethoxy-4'-hydroxy-benzylidene')-2-indolinone	二甲氧羟苄吲哚酮	Alkaloids	生物碱	Plumerane	吲哚类生物碱	C17H15NO4	298.113	136.06	297.1	[M+H]+	-	-	1.33326e+06	933285	818917	149684	196316	475577	358089	819427	826681	-
MWSslk177	Lithospermoside	紫草氰苷	Alkaloids	生物碱	Alkaloids	生物碱	C14H19NO8	330.12	168.065	329.111	[M+H]+	63492-69-3	C17771	7506.44	7506.44	7506.44	70888.4	67854.7	52237.2	37801.5	37532.2	53100.4	-
Hmcp003783	1-Acetyl-β-carboline	1-乙酰基-β-咔啉	Alkaloids	生物碱	Plumerane	吲哚类生物碱	C13H10N2O	211.087	193.07	210.079	[M+H]+	-	-	28497.4	28497.4	28497.4	267309	276789	252976	152899	156031	142487	-
Cmqp003383	Gentianamine	龙胆胺	Alkaloids	生物碱	Pyridine alkaloids	吡啶类生物碱	C11H11NO3	206.08	146.061	205.074	[M+H]+	22952-54-1	C09961	31106.7	22077.4	10925.5	2185.1	2185.1	2185.1	29203.3	21991.9	25254.8	-
MWS201424	Ile-Asn	L-异亮氨酸-L-天冬酰胺	Amino acids and derivatives	氨基酸及其衍生物	Amino acids and derivatives	氨基酸及其衍生物	C10H19N3O4	246.145	86.0967	245.138	[M+H]+	59652-59-4	-	12585.1	12585.1	12585.1	68825.7	86891.9	92221.5	62925.6	75561.9	69301.4	-
mws1051	S-Adenosylmethionine	S-腺苷蛋氨酸	Amino acids and derivatives	氨基酸及其衍生物	Amino acids and derivatives	氨基酸及其衍生物	C15H23N6O5S+	399.144	250.094	399.144	[M]+	485-80-3	-	171947	123731	241266	7827.5	7827.5	7827.5	56340.2	97678.4	39137.5	-
pmp001245	Feruloylcholine	阿魏酰胆碱	Alkaloids	生物碱	Phenolamine	酚胺	C15H22NO4+	280.154	221.079	280.154	[M]+	85927-25-9	-	39371.4	39290.1	35084.8	17798	18819.1	19831.6	27640.3	17119	28838.5	-
pmb0819	3-Indoleacetonitrile	3-吲哚乙腈	Alkaloids	生物碱	Plumerane	吲哚类生物碱	C10H8N2	157.076	130.065	156.069	[M+H]+	771-51-7	C02938	9279.14	9279.14	9279.14	114542	146527	162018	53839.8	54926.8	46395.7	ko00380,ko01100
MWSCX001	5-hydroxymaltol	5-羟基麦芽酚	Others	其它类	Ketone compounds	酮类化合物	C6H6O4	143.033	69.0338	142.027	[M+H]+	1073-96-7	-	31407.1	31407.1	31407.1	499236	372928	559915	157036	306914	277477	-
HJAP106	N6-(4-hydroxybenzyl)adenine	N6-(4-羟苄基)腺嘌呤	Nucleotides and derivatives	核苷酸及其衍生物	Nucleotides and derivatives	核苷酸及其衍生物	C12H11N5O	242.102	136.062	241.096	[M+H]+	80054-30-4	-	7636.49	7636.49	7636.49	79760.7	74921.9	114724	38182.4	51710.8	43118.4	-
pmb1096	Indole*	吲哚*	Alkaloids	生物碱	Plumerane	吲哚类生物碱	C8H7N	118.065	91.0542	117.058	[M+H]+	120-72-9	C00463	230884	136635	143626	19134.2	19134.2	19134.2	95671.2	118166	103563	ko00380,ko00400,ko00999,ko01100,ko01110
pme2743	N-Phenylacetylglycine	N-苯乙酰甘氨酸	Amino acids and derivatives	氨基酸及其衍生物	Amino acids and derivatives	氨基酸及其衍生物	C10H11NO3	194.081	91.0542	193.074	[M+H]+	500-98-1	C05598	7193.45	7193.45	7193.45	44492	79158.2	91205.7	35967.2	40766.2	37346.9	ko00360
mws1336	4-Aminobenzoic acid	4-氨基苯甲酸	Phenolic acids	酚酸类	Phenolic acids	酚酸类	C7H7NO2	138.055	120.044	137.048	[M+H]+	150-13-0	C00568	93143	79800.6	101862	43256.7	28745.2	60023.8	52791.5	87687.5	62410.2	ko00627,ko00790,ko01100,ko01120,ko01240
MWS201471	Lys-Tyr	L-赖氨酸-L-酪氨酸	Amino acids and derivatives	氨基酸及其衍生物	Amino acids and derivatives	氨基酸及其衍生物	C15H23N3O4	310.176	84.0811	309.169	[M+H]+	35978-98-4	-	6384.4	6384.4	6384.4	49660	38620.5	43888.1	31922	35161.8	37203.4	-
MWSslk115	7-Hydroxyflavone	7-羟基黄酮	Flavonoids	黄酮	Flavones	黄酮	C15H10O3	239.071	137.024	238.063	[M+H]+	6665-86-7	C11264	7580.5	7209.02	6872.34	11666.5	13089	10235.5	8281.65	13419.2	5978.2	-
Lmrj002261	Cyclo(Val-Ala)	环(缬氨酸-丙氨酸)二肽	Amino acids and derivatives	氨基酸及其衍生物	Amino acids and derivatives	氨基酸及其衍生物	C8H14N2O2	171.113	72.08	170.106	[M+H]+	15136-27-3	-	5174.59	5174.59	5174.59	41878.5	54776.2	44370.5	25873	33264.5	47719.1	-
Hmlp005803	4,4'-dihydroxy-2'-methoxychalcone	4,4'-二羟基-2'-甲氧基查耳酮	Flavonoids	黄酮	Chalcones	查耳酮	C16H14O4	271.096	121.03	270.089	[M+H]+	112408-67-0	C15531	18790	6716.62	11782.5	13931.8	17133.4	7365.68	9436.37	13021.4	7595.12	-
Hmlp000935	Vanillylamine	香兰素胺	Alkaloids	生物碱	Alkaloids	生物碱	C8H11NO2	154.087	137.06	153.079	[M+H]+	1196-92-5	C16666	16184.7	17630.5	14036.2	2277.92	2277.92	2277.92	18412	11389.6	14470.5	ko00996,ko01100,ko01110
Zmsp001834	2,6-Dimethoxy-1,4-benzoquinone	2,6-二甲氧基-1,4-苯醌	Quinones	醌类	Quinones	醌类	C8H8O4	169.049	65.0022	168.042	[M+H]+	530-55-2	C10331	4114.46	15779	10792.6	11857.2	14752.6	17876.7	14628.6	16146.4	12023.3	-
mws1599	2-Picolylamine	2-氨甲基吡啶	Alkaloids	生物碱	Pyridine alkaloids	吡啶类生物碱	C6H8N2	109.076	92.0495	108.069	[M+H]+	3731-51-9	C17926	6006.84	6006.84	6006.84	68625.4	56156.7	48267.9	31467.4	39316.8	30034.2	-
MWS5209	N-Methyl-α-aminoisobutyric acid	N-甲基-α-氨基异丁酸	Amino acids and derivatives	氨基酸及其衍生物	Amino acids and derivatives	氨基酸及其衍生物	C5H11NO2	235.164	118.087	117.079	[2M+H]+	2566-34-9	-	218993	289539	257447	191091	195974	160717	160652	203667	156209	-
pme3255	Methyleugenol	甲基丁香酚	Others	其它类	Others	其它	C11H14O2	179.107	123.044	178.099	[M+H]+	93-15-2	C10454	1830.25	1830.25	1830.25	27338.5	20198.4	22640.3	9151.25	14531.5	9337.17	-
Wayp004564	4-hydroxy-4-(3-pyridyl)-butanoic acid	4-羟基-4-(3-吡啶基)-丁酸	Alkaloids	生物碱	Pyridine alkaloids	吡啶类生物碱	C9H11NO3	182.081	136.079	181.074	[M+H]+	15569-97-8	C19579	61162.2	61162.2	61162.2	649884	717830	537205	305811	391402	341059	-
Lmbp001290	2-Hydroxy-2-methylbutanenitrile	2-羟基-2-甲基丁腈	Alkaloids	生物碱	Alkaloids	生物碱	C5H9NO	100.076	55.0537	99.0684	[M+H]+	122045-29-8	C18796	4941.16	4941.16	4941.16	45556.1	47516.3	56354.7	39339.2	28619.4	24705.8	ko00460,ko01110
MWSmce116	5'-Deoxyadenosine*	5-脱氧腺嘌呤核苷*	Nucleotides and derivatives	核苷酸及其衍生物	Nucleotides and derivatives	核苷酸及其衍生物	C10H13N5O3	252.104	136.061	251.102	[M+H]+	4754-39-6	C05198	148742	147328	170772	217452	182477	200253	140492	241690	200589	-
MWStz063	2-Ethyl-2,6,6-trimethylpiperidin-4-one	2-乙基-2,6,6-三甲基派啶-4-酮	Alkaloids	生物碱	Piperidine alkaloids	哌啶类生物碱	C10H19NO	170.154	152.144	169.147	[M+H]+	133568-79-3	-	32442.4	17706.4	20050.3	37241.8	33863.7	31991.4	20042.6	29185.7	18896.2	-
MWSslk111	Hydroquinine	氢化奎宁	Alkaloids	生物碱	Quinoline alkaloids	喹啉类生物碱	C20H26N2O2	327.207	309.197	326.199	[M+H]+	522-66-7	-	11342	17542.4	6443.45	1288.69	1288.69	1288.69	27746.1	24703.1	20218	-
pme2801	7-Methylxanthine	7-甲基黄嘌呤	Nucleotides and derivatives	核苷酸及其衍生物	Nucleotides and derivatives	核苷酸及其衍生物	C6H6N4O2	167.056	150.03	166.049	[M+H]+	552-62-5	C16353	23471.4	17242.5	23672	31506.9	33246	35053.5	19183.7	26435.2	27888.7	ko00232,ko01100,ko01110,ko01120
MWStz211	Cyclo(L-Phe-trans-4-hydroxy-L-Pro)	环(L-苯丙氨酰-反式-4-羟基-L-脯氨酸)	Amino acids and derivatives	氨基酸及其衍生物	Amino acids and derivatives	氨基酸及其衍生物	C14H16N2O3	261.125	120.082	260.116	[M+H]+	118477-06-8	-	1479.58	1479.58	1479.58	13779	11013.8	7397.9	12260.6	9022.86	12553.6	-
MWSmce362	3-Ethoxy-3-oxopropanoic acid	丙二酸单乙酯	Organic acids	有机酸	Organic acids	有机酸	C5H8O4	133.048	87.007	132.042	[M+H]+	1071-46-1	-	16598.4	11847	2274.14	454.827	454.827	454.827	9153.48	13756	11962.4	-
pme2244	3-Indolepropionic acid	3-吲哚丙酸	Alkaloids	生物碱	Plumerane	吲哚类生物碱	C11H11NO2	190.086	118.065	189.079	[M+H]+	830-96-6	C22236	5743.7	5743.7	5743.7	52938.6	48977.2	62537.9	47497.2	38475.4	28718.5	-
Walp007182	2-Aminohexadecane-1,15-diol*	2-氨基十六烷-1,15-二醇*	Lipids	脂质	Sphingolipids	鞘脂	C16H35NO2	274.275	88.0757	273.267	[M+H]+	-	-	2.01428e+06	2.44167e+06	2.14743e+06	1.99833e+06	1.806e+06	3.0994e+06	3.28465e+06	3.4854e+06	3.21341e+06	-
MWS201448	Pro-Gln	L-脯氨酸-L-谷氨酰胺	Amino acids and derivatives	氨基酸及其衍生物	Amino acids and derivatives	氨基酸及其衍生物	C10H17N3O4	244.129	130.05	243.122	[M+H]+	18668-08-1	-	17652.7	18939.3	17023	21075.2	13156.6	11584.5	13138.9	16112.3	21739.1	-
pme3193	N-Acetyl-L-glycine	N-乙酰-L-甘氨酸	Amino acids and derivatives	氨基酸及其衍生物	Amino acids and derivatives	氨基酸及其衍生物	C4H7NO3	116.035	74.0248	117.043	[M-H]-	543-24-8	-	30346.9	45126.5	47571	14919.1	25747.9	27976.1	35282.8	34754.1	34484.5	-
mws0863	2-Deoxyribose-5'-phosphate	2-脱氧核糖-5'-磷酸	Nucleotides and derivatives	核苷酸及其衍生物	Nucleotides and derivatives	核苷酸及其衍生物	C5H11O7P	213.017	96.9696	214.024	[M-H]-	102916-66-5	C00673	155355	133200	155291	120055	103017	107142	136019	129832	135176	ko00030,ko01100
pmf0557	Orange I	橙黄 I	Alkaloids	生物碱	Alkaloids	生物碱	C16H11N2NaO4S	327.045	171.055	350.034	[M-Na]-	523-44-4	C19371	55260.1	59979.4	57550.9	132369	127361	150962	98125.4	119007	109799	-
pmb2922	Uridine 5'-diphospho-D-glucose	尿苷 5'-二磷酸-D-葡萄糖	Nucleotides and derivatives	核苷酸及其衍生物	Nucleotides and derivatives	核苷酸及其衍生物	C15H24N2O17P2	565.048	323.029	566.055	[M-H]-	133-89-1	C00029	3.23402e+06	3.45316e+06	3.04351e+06	1.14803e+06	1.36768e+06	1.27843e+06	1.81474e+06	2.09962e+06	1.94768e+06	ko00040,ko00052,ko00053,ko00500,ko00520,ko00524,ko00541,ko00561,ko01051,ko01100,ko01110,ko01240,ko01250
pme3188	Uridine 5'-monophosphate	尿苷 5'-单磷酸	Nucleotides and derivatives	核苷酸及其衍生物	Nucleotides and derivatives	核苷酸及其衍生物	C9H13N2O9P	323.029	211.001	324.036	[M-H]-	58-97-9	C00105	511323	492015	418164	666410	807515	753348	570567	634252	654411	ko00240,ko01100,ko01232,ko01240
Lmqn000780	Uridine 5'-diphospho-N-acetylglucosamine	尿苷二磷酸乙酰葡萄糖胺	Nucleotides and derivatives	核苷酸及其衍生物	Nucleotides and derivatives	核苷酸及其衍生物	C17H27N3O17P2	606.076	384.985	607.082	[M-H]-	528-04-1	C00043	4.14445e+06	4.98592e+06	4.43841e+06	2.11733e+06	2.8815e+06	2.94467e+06	3.36351e+06	4.03253e+06	3.54776e+06	ko00520,ko00524,ko00540,ko00541,ko00550,ko00552,ko01100,ko01250,ko01502
Zmfn000481	Uridine-5'-Diphosphate-D-Xylose	尿苷-5'-二磷酸-D-木糖	Nucleotides and derivatives	核苷酸及其衍生物	Nucleotides and derivatives	核苷酸及其衍生物	C14H22N2O16P2	535.037	323.026	536.044	[M-H]-	3616-06-6	C00190	2.22841e+06	2.53665e+06	2.53931e+06	724940	910999	816438	1.56794e+06	1.70088e+06	1.65546e+06	ko00520,ko01100,ko01250
pme2117	Adenosine 5'-diphosphate	腺苷-5'-二磷酸	Nucleotides and derivatives	核苷酸及其衍生物	Nucleotides and derivatives	核苷酸及其衍生物	C10H15N5O10P2	426.022	158.925	427.029	[M-H]-	58-64-0	C00008	2.54046e+06	2.74711e+06	2.70856e+06	1.18234e+06	1.55665e+06	1.42638e+06	1.87796e+06	1.90294e+06	1.90277e+06	ko00190,ko00195,ko00230,ko01100,ko01110,ko01232,ko01240
pme2651	NADP (Nicotinamide adenine dinucleotide phosphate)	烟酰胺腺嘌呤二核苷酸磷酸	Nucleotides and derivatives	核苷酸及其衍生物	Nucleotides and derivatives	核苷酸及其衍生物	C21H28N7O17P3	742.068	620.02	743.076	[M-H]-	53-59-8	C00006	691676	818505	683687	30733	17853.3	25315.2	317214	302391	274415	ko00195,ko00480,ko00760,ko00983,ko01100,ko01240
pme3311	D-Fructose-1,6-biphosphate	D-果糖-1,6-二磷酸	Others	其它类	Saccharides	糖类	C6H14O12P2	338.989	96.9696	339.996	[M-H]-	488-69-7	C00354	81659.3	81939.3	103543	41529	31593.3	40002.7	53671.5	82088.3	69897.5	ko00010,ko00030,ko00051,ko00400,ko00680,ko00710,ko01100,ko01110,ko01120,ko01200,ko01230,ko02060
Zmyn000453	Isocitric Acid	异柠檬酸	Organic acids	有机酸	Organic acids	有机酸	C6H8O7	191.02	111.009	192.027	[M-H]-	320-77-4	C00311	2.21665e+07	2.38859e+07	2.58777e+07	1.78262e+07	2.44694e+07	1.89879e+07	2.77918e+07	2.83511e+07	2.25116e+07	ko00020,ko00630,ko00720,ko01100,ko01110,ko01120,ko01200,ko01210,ko01230,ko01240
mws0277	Quinic Acid	奎宁酸	Organic acids	有机酸	Organic acids	有机酸	C7H12O6	191.056	85.0296	192.063	[M-H]-	77-95-2	C00296	9.17372e+06	1.0963e+07	8.43569e+06	9.82857e+06	1.02403e+07	1.17842e+07	8.74966e+06	1.10593e+07	9.0707e+06	ko00400,ko01100
mws0376	Fumaric acid	延胡索酸(富马酸,反丁烯二酸)	Organic acids	有机酸	Organic acids	有机酸	C4H4O4	115.004	71.0139	116.011	[M-H]-	110-17-8	C00122	3.9939e+06	3.6778e+06	3.57018e+06	3.98157e+06	4.57248e+06	3.94286e+06	3.73217e+06	4.04999e+06	3.62208e+06	ko00020,ko00190,ko00220,ko00250,ko00350,ko00360,ko00620,ko00643,ko00650,ko00720,ko00760,ko01100,ko01110,ko01120,ko01200,ko01220,ko02020
pme2380	α-Ketoglutaric acid	α-酮戊二酸	Organic acids	有机酸	Organic acids	有机酸	C5H6O5	145.014	101.024	146.022	[M-H]-	328-50-7	C00026	826674	691357	707645	180242	218708	230451	352407	403839	374733	ko00020,ko00040,ko00053,ko00220,ko00250,ko00300,ko00310,ko00340,ko00365,ko00430,ko00470,ko00630,ko00650,ko00660,ko00720,ko00785,ko00997,ko00998,ko01100,ko01110,ko01120,ko01200,ko01210,ko01230,ko01240
Lmgn000160	N-carbamoyl-b-alanine	N-氨基甲酰基-b-丙氨酸	Amino acids and derivatives	氨基酸及其衍生物	Amino acids and derivatives	氨基酸及其衍生物	C4H8N2O3	131.046	70.0297	132.054	[M-H]-	462-88-4	C02642	8450	10478.2	9918	11524.2	18522.2	12678.5	13078.9	11064.5	14393.9	ko00240,ko00410,ko00770,ko01100
MWS3035	N-Methyl-L-Glutamate	N-甲基-L-谷氨酸	Amino acids and derivatives	氨基酸及其衍生物	Amino acids and derivatives	氨基酸及其衍生物	C6H11NO4	160.061	116.052	161.069	[M-H]-	35989-16-3	C01046	39527.8	45631.5	50902.7	24653.5	31153.5	31569.1	38861.1	42558.8	36755.3	ko00680,ko01100,ko01120
mws0749	4-Hydroxybenzoic acid	4-羟基苯甲酸	Phenolic acids	酚酸类	Phenolic acids	酚酸类	C7H6O3	137.024	93.0346	138.032	[M-H]-	99-96-7	C00156	6.36619e+06	1.13572e+07	8.34106e+06	3.14194e+06	3.06265e+06	2.80233e+06	5.12791e+06	6.10594e+06	5.9267e+06	ko00130,ko00362,ko00363,ko00623,ko00627,ko00790,ko01100,ko01110,ko01120,ko01220,ko01240
MWS5083	Flavin Single Nucleotide(FMN)	黄素单核苷酸(FMN)	Nucleotides and derivatives	核苷酸及其衍生物	Nucleotides and derivatives	核苷酸及其衍生物	C17H21N4O9P	455.097	96.9685	456.105	[M-H]-	6184-17-4	C00061	594517	570842	477978	362926	374830	319559	706643	586514	630749	ko00740,ko00998,ko01057,ko01100,ko01110,ko01240
Lmbn000198	3-Dehydro-L-Threonic Acid	3-脱氢-L-苏糖酸	Others	其它类	Saccharides	糖类	C4H6O5	133.014	71.0139	134.022	[M-H]-	-	C03064	3.32044e+07	3.76822e+07	3.65584e+07	3.25404e+07	3.12621e+07	3.19651e+07	3.11436e+07	3.29762e+07	3.42055e+07	ko00053,ko01100
MWS2040	Methanesulfonic acid	甲基磺酸	Organic acids	有机酸	Organic acids	有机酸	CH4O3S	94.9808	79.9609	95.9881	[M-H]-	75-75-2	C11145	715277	810719	708115	707234	707525	664344	699641	720389	701065	ko00920,ko01100
Lmbn001676	3-Hydroxy-3-Methyl-2-Oxopentanoic Acid*	3-羟基-3-甲基-2-氧代戊酸*	Organic acids	有机酸	Organic acids	有机酸	C6H10O4	145.051	101.061	146.058	[M-H]-	-	C14463	662469	730533	736643	771997	654671	567584	703048	678617	685977	ko00290,ko01110,ko01210
mws0208	Adipic Acid*	己二酸*	Organic acids	有机酸	Organic acids	有机酸	C6H10O4	145.051	101.061	146.058	[M-H]-	124-04-9	C06104	1.5974e+07	1.4233e+07	1.03213e+07	1.25457e+07	1.6194e+07	1.64277e+07	1.323e+07	1.32953e+07	1.58119e+07	ko00930,ko01100,ko01120,ko01220
Zmdn001564	γ-Glutamylphenylalanine	γ-谷氨酰胺苯丙氨酸	Amino acids and derivatives	氨基酸及其衍生物	Amino acids and derivatives	氨基酸及其衍生物	C14H18N2O5	293.115	164.072	294.122	[M-H]-	7432-24-8	-	273900	198846	264680	693956	586580	614474	365454	453912	547495	-
pme3382	N-Acetyl-L-threonine	N-乙酰-L-苏氨酸	Amino acids and derivatives	氨基酸及其衍生物	Amino acids and derivatives	氨基酸及其衍生物	C6H11NO4	160.061	98.0237	161.069	[M-H]-	17093-74-2	-	217520	256632	281619	211576	237727	287668	205296	271998	256750	-
pme0256	Xanthine	黄嘌呤	Nucleotides and derivatives	核苷酸及其衍生物	Nucleotides and derivatives	核苷酸及其衍生物	C5H4N4O2	151.026	108.02	152.033	[M-H]-	69-89-6	C00385	627725	484296	473805	181633	150129	196751	261797	345751	360158	ko00230,ko00232,ko01100,ko01110,ko01120,ko01232
pme3146	β-Ureidoisobutyric acid	β-脲基异丁酸	Organic acids	有机酸	Organic acids	有机酸	C5H10N2O3	145.062	102.055	146.069	[M-H]-	2905-86-4	C05100	236429	265324	205544	270645	353939	305050	202949	279478	265889	-
MWS0946	Sphingosine-1-Phosphate	鞘氨醇-1-磷酸	Lipids	脂质	Sphingolipids	鞘脂	C18H38NO5P	378.242	78.9594	379.249	[M-H]-	26993-30-6	C06124	54152.8	56844.3	58873.9	23602.6	21293.7	21309.5	40705.1	41359.2	43923.8	ko00600,ko01100,ko04148,ko05152
pmf0139	D-Galactose*	D-半乳糖*	Others	其它类	Saccharides	糖类	C6H12O6	179.056	59.0139	180.063	[M-H]-	59-23-4	C00124	627317	666296	688286	932182	1.05696e+06	913716	721734	710357	848524	ko00052,ko01100,ko02030,ko02060
pmf0138	D-Mannose*	甘露糖*	Others	其它类	Saccharides	糖类	C6H12O6	179.056	59.0139	180.063	[M-H]-	3458-28-4	C00159	439090	362727	435947	759469	680346	703834	564290	504032	579150	ko00051,ko00052,ko00520,ko01100,ko01250,ko02010,ko02060
pme2125	Raffinose*	棉子糖*	Others	其它类	Saccharides	糖类	C18H32O16	503.162	179.055	504.169	[M-H]-	512-69-6	C00492	106789	91313.4	101332	244996	261474	281410	158735	135287	240483	ko00052,ko01100,ko02010
mws1155	D-Mannitol*	D-甘露醇*	Others	其它类	Saccharides	糖类	C6H14O6	181.072	101.024	182.079	[M-H]-	69-65-8	C00392	4.51174e+06	4.97331e+06	5.38924e+06	4.29763e+06	4.21502e+06	3.82058e+06	3.88234e+06	4.51737e+06	4.84709e+06	ko00051,ko01100,ko02010,ko02060
pme3351	Allysine(6-Oxo DL-Norleucine)	醛赖氨酸	Amino acids and derivatives	氨基酸及其衍生物	Amino acids and derivatives	氨基酸及其衍生物	C6H11NO3	144.067	126.056	145.074	[M-H]-	1962-83-0	C04076	43746.9	28195.9	51964.8	172352	236950	167509	114592	118730	108347	ko00300,ko00310,ko01100,ko01110,ko01120,ko01230
mws0943	1,4-Dihydro-1-Methyl-4-oxo-3-pyridinecarboxamide	1,4-二氢-1-甲基-4-氧代-3-吡啶甲酰胺	Alkaloids	生物碱	Pyridine alkaloids	吡啶类生物碱	C7H8N2O2	151.051	71.0128	152.059	[M-H]-	769-49-3	C05843	14566.4	19855.4	26357.3	20993.1	33143.7	27425.8	30606	44232.7	24393.9	ko00760,ko01100
pmb2654	Anthranilate-1-O-Sophoroside	邻氨基苯甲酸-1-O-槐糖苷	Phenolic acids	酚酸类	Phenolic acids	酚酸类	C19H27NO12	460.146	117.9	461.153	[M-H]-	-	-	8.07552e+06	7.62202e+06	8.78742e+06	1.29633e+07	1.1058e+07	1.3234e+07	1.21248e+07	1.12733e+07	1.17853e+07	-
MA10039641	D-Lactose*	D-乳糖*	Others	其它类	Saccharides	糖类	C12H22O11	341.109	89.0246	342.116	[M-H]-	63-42-3	C01970	7.71378e+06	8.16549e+06	7.03864e+06	7.79328e+06	7.52753e+06	8.72649e+06	6.76095e+06	8.65517e+06	8.05669e+06	-
mws1080	Galactinol	肌醇半乳糖苷	Others	其它类	Saccharides	糖类	C12H22O11	341.109	179.056	342.116	[M-H]-	3687-64-7	C01235	9.93505e+06	1.07372e+07	1.02077e+07	1.19301e+07	1.46512e+07	1.38438e+07	1.04453e+07	1.34034e+07	1.27886e+07	ko00052,ko01100
MWSmce199	L-Xylose*	L-木糖*	Others	其它类	Saccharides	糖类	C5H10O5	149.049	59.0162	150.053	[M-H]-	609-06-3	C01510	365723	368239	389019	280127	292559	276120	293442	298287	367863	-
MWSmce676	D-Arabinose*	D-阿拉伯糖*	Others	其它类	Saccharides	糖类	C5H10O5	149.046	59.0132	150.053	[M-H]-	10323-20-3	C00216	417302	354910	415401	273944	307345	299856	330443	357948	333233	ko00040,ko00053,ko00520,ko01100,ko01250
mws2368	Tyrosol	酪醇	Others	其它类	Alcohol compounds	醇类化合物	C8H10O2	137.061	119.05	138.068	[M-H]-	501-94-0	C06044	27915.9	18615.3	19722	44806.1	89031.4	57067.7	34917.5	33833.1	43732.3	ko00350,ko01100
pme3207	Muconic acid	己二烯二酸	Organic acids	有机酸	Organic acids	有机酸	C6H6O4	141.019	59.0139	142.027	[M-H]-	1119-72-8	C02480	475753	638330	603492	805280	904332	823977	598587	618818	710993	ko00362,ko01100,ko01120,ko01220
MWS4301	3-hydroxyphenylacetic acid*	3-羟基苯乙酸*	Phenolic acids	酚酸类	Phenolic acids	酚酸类	C8H8O3	151.041	107.05	152.047	[M-H]-	621-37-4	C05593	137701	137365	143475	189698	202967	182693	163079	237899	177665	ko00350,ko00360,ko00643,ko01100,ko01120
MWSmce370	4-Hydroxyphenylacetic acid*	4-羟基苯乙酸*	Phenolic acids	酚酸类	Phenolic acids	酚酸类	C8H8O3	151.04	107.05	152.047	[M-H]-	156-38-7	C00642	268729	293443	305445	440909	290833	367325	274188	274670	315040	ko00350,ko00360,ko00946,ko01100,ko01120,ko01220
pme0281	Terephthalic acid	对苯二甲酸	Phenolic acids	酚酸类	Phenolic acids	酚酸类	C8H6O4	165.019	121.029	166.027	[M-H]-	100-21-0	C06337	1.23929e+06	1.50656e+06	2.39884e+06	1.38646e+06	1.64892e+06	1.68985e+06	1.97893e+06	1.94084e+06	1.81081e+06	ko00624,ko00627,ko01100,ko01120,ko01220
Lmbn001930	Salicylaldehyde	水杨醛	Others	其它类	Aldehyde compounds	醛类化合物	C7H6O2	121.029	77.0394	122.037	[M-H]-	90-02-8	C06202	24785.5	34426.5	26585.1	37594	30572.6	23303.5	31838.5	37485.6	40972.4	ko00626,ko01100,ko01120,ko01220
mws0467	3-(4-Hydroxyphenyl)-propionic acid*	3-(4-羟基苯基)丙酸*	Phenolic acids	酚酸类	Phenolic acids	酚酸类	C9H10O3	165.056	119.05	166.063	[M-H]-	501-97-3	C01744	2.45478e+06	2.83919e+06	2.9616e+06	841323	1.0512e+06	897928	1.68551e+06	1.53341e+06	1.69063e+06	ko00946,ko01100
MWS0274	DL-3-Phenyllactic acid*	DL-3-苯基乳酸*	Phenolic acids	酚酸类	Phenolic acids	酚酸类	C9H10O3	165.056	119.05	166.063	[M-H]-	828-01-3	-	2.72952e+06	2.10375e+06	2.27286e+06	702705	809514	968231	1.39381e+06	1.22805e+06	1.35639e+06	-
pmb0323n	N-Caffeoylputrescine	咖啡酰腐胺	Alkaloids	生物碱	Phenolamine	酚胺	C13H18N2O3	249.124	135.046	250.132	[M-H]-	29554-26-5	C03002	315465	337239	253329	176180	192781	231983	213720	193735	221402	-
mws2213	Cinnamic acid	肉桂酸	Phenolic acids	酚酸类	Phenolic acids	酚酸类	C9H8O2	147.045	103.055	148.052	[M-H]-	140-10-3	C00423	38686.3	43646.3	46742.2	31488.6	35857	34836.7	47876.9	39687.2	46203.4	ko00130,ko00360,ko00996,ko00999,ko01100,ko01110,ko01120,ko01220
pme0075	N-Acetyl-L-glutamic acid	N-乙酰-L-谷氨酸	Amino acids and derivatives	氨基酸及其衍生物	Amino acids and derivatives	氨基酸及其衍生物	C7H11NO5	188.056	128.035	189.064	[M-H]-	1188-37-0	C00624	1.1293e+06	1.3356e+06	1.19574e+06	1.00941e+06	1.16807e+06	985379	1.05029e+06	1.27621e+06	1.15789e+06	ko00220,ko00470,ko01100,ko01110,ko01210,ko01230
mws0248	Uridine	尿嘧啶核苷	Nucleotides and derivatives	核苷酸及其衍生物	Nucleotides and derivatives	核苷酸及其衍生物	C9H12N2O6	243.062	110.025	244.07	[M-H]-	58-96-8	C00299	2.41419e+06	2.16617e+06	2.59617e+06	3.41006e+06	3.19429e+06	3.11841e+06	2.54148e+06	3.63637e+06	2.85229e+06	ko00240,ko01100,ko01232,ko02010
mws0976	β-Pseudouridine	β-假尿苷	Nucleotides and derivatives	核苷酸及其衍生物	Nucleotides and derivatives	核苷酸及其衍生物	C9H12N2O6	243.062	153.031	244.07	[M-H]-	1445-07-4	C02067	406690	359551	438408	639498	566438	573790	424240	483819	519609	ko00240,ko01100
mws0437	D-Arabitol*	D-阿拉伯糖醇*	Others	其它类	Saccharides	糖类	C5H12O5	151.061	59.0139	152.069	[M-H]-	488-82-4	C01904	34974.2	45202.5	49403.5	74894.7	69727.2	66710.2	50871.5	53493.4	60204.8	ko00040,ko01100
pme0513	Xylitol*	木糖醇*	Others	其它类	Saccharides	糖类	C5H12O5	151.061	59.0139	152.069	[M-H]-	87-99-0	C00379	42477.5	43877.3	27757.4	75573.8	59169.7	75311.7	47860.7	38906.9	49644.5	ko00040,ko01100,ko02010
MWS4471	N-Alpha-Acetyl-L-Asparagine	N-α-乙酰基-L-天冬酰胺	Amino acids and derivatives	氨基酸及其衍生物	Amino acids and derivatives	氨基酸及其衍生物	C6H10N2O4	173.057	58.0297	174.064	[M-H]-	4033-40-3	-	65467	71988.2	72376.3	77491.2	77899.3	91620	54211.6	60890	101481	-
pme2550	Cis-Aconitic acid	顺式乌头酸	Organic acids	有机酸	Organic acids	有机酸	C6H6O6	173.009	129.019	174.016	[M-H]-	585-84-2	C00417	882710	921972	929923	579935	539248	607523	610989	623703	612724	ko00020,ko00630,ko00660,ko00720,ko01100,ko01110,ko01120,ko01210
MWS0980	L-Dihydroorotic Acid	L-氢化乳清酸	Organic acids	有机酸	Organic acids	有机酸	C5H6N2O4	157.025	70.0304	158.033	[M-H]-	5988-19-2	C00337	6444.27	7367.06	6769.99	7458.51	6729.28	6223.26	5229.37	6950.5	7042.01	ko00240,ko01100,ko01240
mws0237	Azelaic acid	壬二酸	Lipids	脂质	Free fatty acids	游离脂肪酸	C9H16O4	187.098	125.097	188.105	[M-H]-	123-99-9	C08261	1.67712e+07	1.70056e+07	1.66484e+07	1.61409e+07	1.82277e+07	1.31903e+07	1.66975e+07	1.91273e+07	1.61103e+07	-
Zmyn000230	2-Dehydro-3-deoxy-L-arabinonate	2-脱氢-3-脱氧-L-阿拉伯糖	Others	其它类	Saccharides	糖类	C5H8O5	147.029	57.0344	148.037	[M-H]-	-	C00684	2.34846e+06	2.30394e+06	2.27578e+06	1.30847e+06	1.27782e+06	1.19731e+06	1.35941e+06	1.58692e+06	1.83488e+06	ko00053,ko01100
Zmyn000247	2-Hydroxyglutaric Acid*	2-羟基戊二酸*	Organic acids	有机酸	Organic acids	有机酸	C5H8O5	147.03	57.0346	148.037	[M-H]-	13095-48-2	C03196	2.339e+06	2.37932e+06	2.28729e+06	1.33106e+06	1.34408e+06	1.30736e+06	1.44884e+06	1.68384e+06	1.69942e+06	ko00310,ko01100,ko01120
Lmbn000216	3-Methylmalic acid*	3-甲基苹果酸*	Organic acids	有机酸	Organic acids	有机酸	C5H8O5	147.03	57.0344	148.037	[M-H]-	152204-30-3	C06032	2.35556e+06	2.28095e+06	2.32804e+06	1.19044e+06	1.28427e+06	1.24945e+06	1.49151e+06	1.66452e+06	1.67348e+06	ko00290,ko00660,ko01100,ko01210,ko01230
pmb2507	2-Deoxyribose-1-phosphate	2-脱氧核糖-1-磷酸	Nucleotides and derivatives	核苷酸及其衍生物	Nucleotides and derivatives	核苷酸及其衍生物	C5H11O7P	213.017	96.9696	214.024	[M-H]-	17210-42-3	C00672	578820	595397	682174	919225	1.10022e+06	948197	778693	760711	822271	ko00030,ko00240,ko01100
MWS0559	1,6-anhydro-β-D-glucose	1,6-脱水-β-D-葡萄糖	Others	其它类	Saccharides	糖类	C6H10O5	161.046	71.0136	162.053	[M-H]-	498-07-7	-	341477	346645	328125	276935	280781	257571	289733	271172	341034	-
pme2165	Orotic acid (Vitamin B13)	乳清酸 (维生素 B13)	Others	其它类	Vitamin	维生素	C5H4N2O4	155.01	111.02	156.017	[M-H]-	65-86-1	C00295	177604	166696	178849	146267	144693	169166	176786	140712	175291	ko00240,ko01100,ko01240
Zapn005388	phenylacetic acid	苯乙酸	Phenolic acids	酚酸类	Phenolic acids	酚酸类	C8H8O2	135.045	91.0591	136.052	[M-H]-	103-82-2	C07086	10724	12561.5	19802.1	9914.58	15401.6	12960.7	12517.1	21556.3	9955.01	ko00360,ko00643,ko01100,ko01120
mws0628	4-Hydroxybenzaldehyde	4-羟基苯甲醛	Others	其它类	Aldehyde compounds	醛类化合物	C7H6O2	121.029	92.0268	122.037	[M-H]-	123-08-0	C00633	1.07574e+06	986118	1.22539e+06	6.03558e+06	7.17583e+06	7.86176e+06	4.18791e+06	3.97459e+06	4.37835e+06	ko00363,ko00623,ko00627,ko01100,ko01120
Zmyn000155	N-α-Acetyl-L-ornithine	N-α-乙酰基-L-鸟氨酸	Amino acids and derivatives	氨基酸及其衍生物	Amino acids and derivatives	氨基酸及其衍生物	C7H14N2O3	173.105	131.083	174.1	[M-H]-	6205-08-9	C00437	427372	425290	380285	773659	752908	749612	469269	480676	511566	ko00220,ko01100,ko01110,ko01210,ko01230
Zmzn000079	D-Erythrose-4-phosphate	D-赤藓糖-4-磷酸	Others	其它类	Saccharides	糖类	C4H9O7P	199.002	78.9585	200.009	[M-H]-	585-18-2	C00279	70550.5	47172.3	65576.2	113993	125187	123103	83885.3	88199.5	82485.8	ko00030,ko00400,ko00710,ko00750,ko00997,ko00998,ko01100,ko01110,ko01120,ko01200,ko01230,ko01240
mws0219	L-Aspartic Acid*	L-天冬氨酸*	Amino acids and derivatives	氨基酸及其衍生物	Amino acids and derivatives	氨基酸及其衍生物	C4H7NO4	132.03	88.0404	133.037	[M-H]-	56-84-8	C00049	1.40393e+07	1.51182e+07	1.42941e+07	7.30374e+06	7.65175e+06	7.57837e+06	1.01016e+07	1.1056e+07	1.18498e+07	ko00220,ko00250,ko00260,ko00261,ko00270,ko00300,ko00340,ko00410,ko00460,ko00470,ko00710,ko00760,ko00770,ko00970,ko00997,ko00998,ko00999,ko01100,ko01110,ko01120,ko01200,ko01210,ko01230,ko01240,ko02010,ko02020,ko02030
MWS1882	N-(Carboxymethyl)glycine*	N-(羧甲基)甘氨酸*	Amino acids and derivatives	氨基酸及其衍生物	Amino acids and derivatives	氨基酸及其衍生物	C4H7NO4	132.03	88.0403	133.037	[M-H]-	142-73-4	C19911	1.71505e+06	1.87096e+06	1.82686e+06	941445	894774	883298	1.30851e+06	1.34699e+06	1.41958e+06	-
mws1090	D-Glucose-1-phosphate*	D-葡萄糖-1-磷酸*	Others	其它类	Saccharides	糖类	C6H13O9P	259.022	96.9696	260.03	[M-H]-	59-56-3	C00103	2.43024e+06	2.47499e+06	2.68885e+06	6.15057e+06	5.48628e+06	6.1733e+06	4.06095e+06	4.11506e+06	4.52138e+06	ko00010,ko00040,ko00052,ko00500,ko00520,ko00521,ko00523,ko00525,ko00541,ko00561,ko01100,ko01110,ko01120,ko01240,ko01250
MWS2442	D-Fructose 6-Phosphate*	D-果糖-6-磷酸*	Others	其它类	Saccharides	糖类	C6H13O9P	259.022	96.9688	260.03	[M-H]-	643-13-0	C00085	1.74347e+06	1.97499e+06	1.95657e+06	4.65538e+06	4.38983e+06	4.81889e+06	2.93443e+06	3.11557e+06	3.3103e+06	ko00010,ko00030,ko00051,ko00052,ko00500,ko00520,ko00541,ko00680,ko00710,ko00997,ko00998,ko01100,ko01110,ko01120,ko01200,ko01230,ko01240,ko01250
mws0866	D-Glucose 6-phosphate*	D-葡萄糖-6-磷酸*	Others	其它类	Saccharides	糖类	C6H13O9P	259.022	96.9696	260.03	[M-H]-	56-73-5	C00092	2.53069e+06	2.80195e+06	2.33357e+06	6.31221e+06	6.26396e+06	6.07251e+06	4.26189e+06	3.78562e+06	4.55785e+06	ko00500,ko00521,ko00524,ko00562,ko00998,ko01100,ko01110,ko02020,ko02060,ko05111
pmb2657	Argininosuccinic acid	精氨基琥珀酸	Amino acids and derivatives	氨基酸及其衍生物	Amino acids and derivatives	氨基酸及其衍生物	C10H18N4O6	289.115	131.083	290.123	[M-H]-	2387-71-5	C03406	28833.5	27870.3	32335.4	38343	43806.1	39251.1	39597.3	35928.4	30176.9	ko00220,ko00250,ko01100,ko01110,ko01230
pme2758	4-Hydroxy-L-glutamic acid	4-羟基-L-谷氨酸	Amino acids and derivatives	氨基酸及其衍生物	Amino acids and derivatives	氨基酸及其衍生物	C5H9NO5	162.041	144.03	163.048	[M-H]-	3913-68-6	C03079	126815	157000	131455	71181.7	87045.9	69937.4	78249.8	91150.7	107232	-
Lcsn000385	Glu-Asn	谷氨酸-天冬酰胺	Amino acids and derivatives	氨基酸及其衍生物	Amino acids and derivatives	氨基酸及其衍生物	C9H15N3O6	260.088	131.047	261.096	[M-H]-	36314-37-1	-	53621.4	69561.8	47460.8	52871	52068	50383.7	62502.8	65402.3	74905.1	-
pme0534	Gluconic acid	葡萄糖酸	Others	其它类	Saccharides	糖类	C6H12O7	195.051	75.0095	196.058	[M-H]-	526-95-4	C00257	2.99604e+06	2.40453e+06	3.36488e+06	3.50773e+06	3.56808e+06	3.51774e+06	2.82689e+06	3.0273e+06	3.71406e+06	ko00030,ko01100,ko01110,ko01120,ko01200
Zmyn000108	D-Saccharic acid*	D-蔗糖酸*	Others	其它类	Saccharides	糖类	C6H10O8	209.031	85.0294	210.038	[M-H]-	87-73-0	C00818	94588.4	109815	84660.5	105120	94177.4	93102.3	115214	92438.7	118419	ko00053,ko01100
Zmpn000199	D-Galactaric acid*	D-半乳糖二酸*	Others	其它类	Saccharides	糖类	C6H10O8	209.03	85.0297	210.038	[M-H]-	526-99-8	C00879	129951	103827	115509	113058	94229.3	99349.8	106368	120258	103929	ko00053,ko01100
mws2104	D-Pinitol	D-松醇	Others	其它类	Saccharides	糖类	C7H14O6	193.072	59.0139	194.079	[M-H]-	10284-63-6	C03844	969332	870482	1.36272e+06	526934	532144	456016	650423	618593	703895	-
Zmpn000095	Sorbitol-6-phosphate	山梨糖醇-6-磷酸	Others	其它类	Saccharides	糖类	C6H15O9P	261.038	78.9588	262.045	[M-H]-	20479-58-7	C01096	589013	582389	513388	569897	765258	705360	548867	664471	581257	ko00051,ko01100,ko02060
pme2529	1,5-Anhydro-D-glucitol	1,5-酐-D-山梨糖醇	Others	其它类	Saccharides	糖类	C6H12O5	163.061	101.024	164.069	[M-H]-	154-58-5	C07326	199935	212971	210352	262984	309445	244830	217941	265154	228940	-
mws0281	Citric Acid	柠檬酸	Organic acids	有机酸	Organic acids	有机酸	C6H8O7	191.02	111.009	192.027	[M-H]-	77-92-9	C00158	6.2753e+07	5.96091e+07	6.20448e+07	5.98119e+07	5.83459e+07	5.79967e+07	5.33697e+07	5.83868e+07	5.90973e+07	ko00020,ko00250,ko00630,ko00720,ko01053,ko01100,ko01110,ko01120,ko01200,ko01210,ko01230,ko01240,ko02020
mws1397	Epicatechin gallate*	表儿茶素没食子酸酯*	Flavonoids	黄酮	Flavanols	黄烷醇类	C22H18O10	441.083	169.016	442.09	[M-H]-	1257-08-5	-	51024.7	48053.4	38982.9	57556.4	31209.6	51480	64920.9	37657.4	41149.4	-
mws0355	Catechin gallate*	儿茶素没食子酸酯*	Flavonoids	黄酮	Flavanols	黄烷醇类	C22H18O10	441.083	169.015	442.09	[M-H]-	130405-40-2	-	42034.9	34670.8	51486.7	41094.7	43325.4	31124.7	65006.2	58792.5	70144.7	-
Lmbn005172	2,6-Dimethoxybenzaldehyde	2,6-二甲氧基苯甲醛	Others	其它类	Aldehyde compounds	醛类化合物	C9H10O3	165.056	119.05	166.063	[M-H]-	3392-97-0	-	2.29189e+06	2.274e+06	1.99708e+06	667142	715301	722613	1.25063e+06	1.24754e+06	1.3563e+06	-
Zmdn011161	Chrysophanol-9-anthrone	大黄酚-9-蒽酮	Quinones	醌类	Anthraquinone	蒽醌	C15H12O3	239.071	223.032	240.079	[M-H]-	491-58-7	C10314	58103.7	56842.8	65877.2	73995.2	76115.5	65236.7	53287.1	61013.1	63778.8	-
mws0242	Suberic Acid	辛二酸	Lipids	脂质	Free fatty acids	游离脂肪酸	C8H14O4	173.082	111.082	174.089	[M-H]-	505-48-6	C08278	196325	173928	209996	136235	168786	150334	162382	169674	152096	-
pmn001610	Eicosadienoic acid*	二十碳二烯酸*	Lipids	脂质	Free fatty acids	游离脂肪酸	C20H36O2	307.264	307.264	308.272	[M-H]-	5598-38-9	C16525	1.98931e+06	1.77433e+06	1.89402e+06	2.52191e+06	2.12678e+06	2.30521e+06	2.37583e+06	2.21505e+06	2.15927e+06	ko01040
Zasn010433	Linolelaidic acid ethyl ester*	亚油酸乙酯*	Lipids	脂质	Free fatty acids	游离脂肪酸	C20H36O2	307.264	307.264	308.272	[M-H]-	6114-21-2	-	891615	809087	834380	1.14928e+06	938865	1.09949e+06	1.05039e+06	990269	986094	-
Lcsn002137	Homovanillic acid sulfate	硫酸高香草酸	Phenolic acids	酚酸类	Phenolic acids	酚酸类	C9H10O7S	261.007	181.052	262.015	[M-H]-	38339-06-9	-	22769.3	15578.2	16305.3	24704.1	20211.7	23551	19729.1	23593.5	25130.8	-
mws0474	Dodecanedioic aicd	十二烷二酸	Lipids	脂质	Free fatty acids	游离脂肪酸	C12H22O4	229.144	211.134	230.152	[M-H]-	693-23-2	C02678	17442.5	15060	12507.7	18804.4	18562.4	22499.2	13038.8	15482.7	16953.3	-
mws0752	Undecylic Acid	十一烷酸	Lipids	脂质	Free fatty acids	游离脂肪酸	C11H22O2	185.155	185.156	186.162	[M-H]-	112-37-8	C17715	180246	146655	174542	169411	149208	172972	149538	143603	155678	-
Lmbn005369	13(S)-HODE;13(S)-Hydroxyoctadeca-9Z,11E-dienoic acid*	13-羟基十八烷基-9,11-二烯酸*	Lipids	脂质	Free fatty acids	游离脂肪酸	C18H32O3	295.228	195.141	296.235	[M-H]-	10219-69-9	C14762	3.03172e+06	2.9889e+06	3.08953e+06	5.73423e+06	5.45042e+06	5.46668e+06	4.67329e+06	4.91957e+06	5.23378e+06	ko00591
Rfmb091	9S-Hydroxy-10E,12Z-octadecadienoic acid*	9S-羟基-10E,12Z-十八碳二烯酸*	Lipids	脂质	Free fatty acids	游离脂肪酸	C18H32O3	295.228	195.139	296.235	[M-H]-	15514-85-9	C14767	3.24742e+06	3.07129e+06	3.30059e+06	5.93164e+06	5.78016e+06	5.88161e+06	4.9609e+06	5.06672e+06	5.39331e+06	ko00591
mws0724	8-Hydroxyguanosine	8-羟基鸟苷	Nucleotides and derivatives	核苷酸及其衍生物	Nucleotides and derivatives	核苷酸及其衍生物	C10H13N5O6	298.079	208.047	299.087	[M-H]-	3868-31-3	-	88904.7	55520	75419.8	91275.9	76960.7	100375	76162.8	98461.9	80026.1	-
mws0117	Homovanillic acid; 4-Hydroxy-3-methoxyphenylacetic acid	高香草酸; 4-羟基-3-甲氧基苯基乙酸	Phenolic acids	酚酸类	Phenolic acids	酚酸类	C9H10O4	181.051	122.037	182.058	[M-H]-	306-08-1	C05582	28520.1	51233.8	29695.6	30297.3	28065.5	27978.4	37574.1	40379.5	42948	ko00350,ko01100
pmn001694	9,10,13-Trihydroxy-11-Octadecenoic Acid	9,10,13-三羟基-11-十八碳烯酸	Lipids	脂质	Free fatty acids	游离脂肪酸	C18H34O5	329.233	229.146	330.241	[M-H]-	29907-57-1	C14835	1.34112e+06	1.97847e+06	1.2865e+06	6.12395e+06	5.44649e+06	5.9436e+06	3.46955e+06	3.57183e+06	4.15206e+06	ko00591
mws0359	Pentadecanoic Acid	十五烷酸	Lipids	脂质	Free fatty acids	游离脂肪酸	C15H30O2	241.217	241.218	242.225	[M-H]-	1002-84-2	C16537	549300	551290	546189	467867	533898	541679	590173	603773	627780	-
pmb2799	12,13-Epoxy-9-Octadecenoic Acid	12,13-环氧-9-十八碳烯酸	Lipids	脂质	Free fatty acids	游离脂肪酸	C18H32O3	295.228	195.138	296.235	[M-H]-	6799-85-5	C14826	154751	147615	161449	88104.4	82403.1	79422.3	113965	114577	112045	ko00591,ko01100
MWS1877	4-tert-Octylphenol	4-(1,1,3,3-四甲基丁基)苯酚	Others	其它类	Others	其它	C14H22O	205.16	133.064	206.167	[M-H]-	140-66-9	C14205	8426.51	9398.75	8704.27	9847.83	10830.9	10943.7	5939.59	6451.02	7309.83	-
pmf0174	1-Decanol*	1-癸醇*	Others	其它类	Alcohol compounds	醇类化合物	C10H22O	157.16	157.16	158.167	[M-H]-	112-30-1	C01633	2.13252e+06	1.81288e+06	1.96403e+06	1.67257e+06	1.60488e+06	1.63813e+06	1.6676e+06	1.7908e+06	1.78847e+06	-
pmf0175	2-Decanol*	2-癸醇*	Others	其它类	Alcohol compounds	醇类化合物	C10H22O	157.16	157.16	158.167	[M-H]-	1120-06-5	-	3.1707e+06	2.65474e+06	2.83681e+06	2.5698e+06	2.60187e+06	2.50022e+06	2.61724e+06	2.82197e+06	2.81732e+06	-
Lmyn012331	Octadec-6-enoic acid; Petroselinic acid*	十八碳-6-烯酸; 岩芹酸*	Lipids	脂质	Free fatty acids	游离脂肪酸	C18H34O2	281.249	281.249	282.256	[M-H]-	593-39-5	C08363	2.72965e+06	2.14825e+06	2.38396e+06	2.34839e+06	1.73445e+06	2.13508e+06	2.35923e+06	1.928e+06	1.96201e+06	-
Hmcn000192	Sedoheptulose	景天庚酮糖	Others	其它类	Saccharides	糖类	C7H14O7	209.067	59.0139	210.074	[M-H]-	3019-74-7	C02076	128458	113136	134848	108796	112906	101957	103635	134730	137672	ko00030,ko01100
pme2237	Dulcitol*	半乳糖醇*	Others	其它类	Saccharides	糖类	C6H14O6	181.072	101.024	182.079	[M-H]-	608-66-2	C01697	1.80043e+07	1.56346e+07	1.78579e+07	1.45218e+07	1.60878e+07	1.43684e+07	1.48961e+07	1.49718e+07	1.73303e+07	ko00052,ko01100,ko02060
mws0264	D-Trehalose*	D-海藻糖*	Others	其它类	Saccharides	糖类	C12H22O11	341.109	119.035	342.116	[M-H]-	99-20-7	C01083	1.27452e+07	1.41071e+07	1.32476e+07	1.26437e+07	1.19404e+07	1.33662e+07	1.33669e+07	1.25561e+07	1.40119e+07	ko00074,ko00500,ko01100,ko01110,ko02010,ko02060
Hmln003169	Trachelogenin	络石苷元	Lignans and Coumarins	木脂素和香豆素	Lignans	木脂素	C21H24O7	387.145	329.139	388.152	[M-H]-	34209-69-3	C10891	45347	39240.9	45485.6	116015	124020	109202	96432.6	102620	94061.6	-
Zmyn005384	2R-Hydroxyoctadecanoic Acid*	2R-羟基十八烷酸*	Lipids	脂质	Free fatty acids	游离脂肪酸	C18H36O3	299.26	253.255	300.266	[M-H]-	26633-48-7	C03042	128099	191233	173936	197648	402848	339102	286524	222085	225677	-
MWSmce165	L-Fucitol	L-岩藻糖醇	Others	其它类	Saccharides	糖类	C6H14O5	165.082	59.0159	166.084	[M-H]-	13074-06-1	-	361717	367053	440896	424578	452933	456447	396845	421760	420314	-
mws0344	D-Xylonic acid	D-木糖酸	Others	其它类	Saccharides	糖类	C5H10O6	165.041	75.0091	166.048	[M-H]-	526-91-0	C00502	1.92166e+06	1.8849e+06	1.86567e+06	2.07356e+06	2.21418e+06	1.95791e+06	1.58533e+06	1.81093e+06	1.7862e+06	ko00040,ko01100
MWSslk133	1,14-Tetradecanedioic Acid	1,14-十四烷二酸	Lipids	脂质	Free fatty acids	游离脂肪酸	C14H26O4	257.177	195.178	258.183	[M-H]-	821-38-5	-	89899.5	90548.1	92602.9	116970	122263	115803	105801	115362	114075	-
Zmyn000268	2,3-Dihydroxypropanal	2,3-二羟基丙醛	Others	其它类	Aldehyde compounds	醛类化合物	C3H6O3	89.0247	71.02	90.0317	[M-H]-	56-82-6	C02154	35200.5	42336.7	50984.4	134061	119533	154026	92345.3	100558	102652	-
pme2914	3-Hydroxy-3-methylpentane-1,5-dioic acid	3-羟基-3-甲基谷氨酸	Amino acids and derivatives	氨基酸及其衍生物	Amino acids and derivatives	氨基酸及其衍生物	C6H10O5	161.046	99.0501	162.053	[M-H]-	503-49-1	C03761	1.41372e+06	1.41238e+06	1.17239e+06	1.04865e+06	1.4846e+06	1.27751e+06	1.30421e+06	1.30176e+06	1.31706e+06	-
Lmcn008512	2,4-Di-Tert-Butylphenol	2,4-二叔丁基苯酚	Phenolic acids	酚酸类	Phenolic acids	酚酸类	C14H22O	205.16	189.127	206.167	[M-H]-	96-76-4	-	1.5697e+06	1.79466e+06	1.84234e+06	1.83334e+06	1.83602e+06	1.99452e+06	1.03985e+06	1.11113e+06	1.19002e+06	-
MWS80006	9-Hydroperoxy-9Z,11E-Octadecadienoic Acid	9-过氧化羟基-9Z,11E-十八碳二烯酸	Lipids	脂质	Free fatty acids	游离脂肪酸	C18H32O4	311.223	293.214	312.23	[M-H]-	-	-	18488.7	18856.9	18326.4	42460.2	37534.8	35782.8	21691.8	22351.2	28096.6	-
pme1730	D-Erythronolactone	D-赤酮酸内酯	Organic acids	有机酸	Organic acids	有机酸	C4H6O4	117.019	73.0282	118.027	[M-H]-	15667-21-7	-	3.18699e+07	3.61129e+07	3.22024e+07	5.20371e+07	4.83622e+07	4.67254e+07	3.75488e+07	3.88251e+07	4.45729e+07	-
mws0668	Xanthosine	黄苷	Nucleotides and derivatives	核苷酸及其衍生物	Nucleotides and derivatives	核苷酸及其衍生物	C10H12N4O6	283.068	151.026	284.076	[M-H]-	146-80-5	C01762	4.09859e+06	4.67271e+06	3.99143e+06	1.44705e+06	1.29952e+06	1.40419e+06	1.87564e+06	2.98322e+06	2.63332e+06	ko00230,ko00232,ko01100,ko01110,ko01232,ko02010
Lcsn001170	Thr-Leu	苏氨酸亮氨酸	Amino acids and derivatives	氨基酸及其衍生物	Amino acids and derivatives	氨基酸及其衍生物	C10H20N2O4	231.134	130.088	232.142	[M-H]-	50299-12-2	-	107779	107828	112835	272361	228388	283927	178137	215096	184870	-
Lmbn001288	2-Hydroxy-2-methyl-3-oxobutanoic acid	2-羟基-2-甲基-3-氧代丁酸	Organic acids	有机酸	Organic acids	有机酸	C5H8O4	131.035	87.0443	132.042	[M-H]-	71698-08-3	C06010	1.1487e+06	1.08609e+06	1.14432e+06	980011	764285	1.36455e+06	992403	1.25364e+06	1.04246e+06	ko00290,ko00650,ko00660,ko00770,ko01100,ko01110,ko01210,ko01230
mws0473	2-Methylsuccinic acid*	2-甲基丁二酸*	Organic acids	有机酸	Organic acids	有机酸	C5H8O4	131.035	87.0452	132.042	[M-H]-	498-21-5	-	1.51826e+07	1.78372e+07	1.67051e+07	1.41741e+07	1.32406e+07	1.43362e+07	1.48725e+07	1.57508e+07	1.72554e+07	-
Wayn002279	Dihomocitric acid	二高柠檬酸	Organic acids	有机酸	Organic acids	有机酸	C8H12O7	219.052	111.01	220.058	[M-H]-	-	-	670795	721599	530219	779765	947587	1.09527e+06	421147	489176	588810	-
pme2827	Palmitaldehyde	棕榈醛	Lipids	脂质	Free fatty acids	游离脂肪酸	C16H32O	239.238	223.242	240.245	[M-H]-	629-80-1	C00517	1.94125e+07	2.09501e+07	2.14567e+07	1.3998e+07	1.38203e+07	1.32028e+07	1.24666e+07	1.52752e+07	1.64836e+07	ko00071
Hmmn001882	2,5-Dihydroxy-Indole	2,5-二羟基吲哚	Alkaloids	生物碱	Plumerane	吲哚类生物碱	C8H7NO2	148.04	92.05	149.048	[M-H]-	-	-	112265	123975	127337	101304	116211	91843.1	90061.9	92593.9	119135	-
pmf0297	1-Eicosanol	正二十醇	Lipids	脂质	Free fatty acids	游离脂肪酸	C20H42O	297.316	183.211	298.324	[M-H]-	629-96-9	-	116687	119277	129652	209447	192663	206646	174917	186503	181325	-
Lmbn009444	12-Hydroxyoctadec-9-Enoic Acid; Ricinoleic acid	12-羟基十八碳-9-烯酸; 蓖麻油酸	Lipids	脂质	Free fatty acids	游离脂肪酸	C18H34O3	297.245	183.14	298.251	[M-H]-	141-22-0	C08365	112509	119631	120745	194738	208236	204621	177084	180660	183523	-
mws0180	2,5-Dihydroxybenzoic acid; Gentisic Acid*	2,5-二羟基苯甲酸; 龙胆酸*	Phenolic acids	酚酸类	Phenolic acids	酚酸类	C7H6O4	153.019	109.029	154.027	[M-H]-	490-79-9	C00628	322576	400456	454875	5.71952e+06	5.85973e+06	5.36308e+06	3.88765e+06	3.53685e+06	3.64818e+06	ko00350,ko00362,ko00626,ko01100,ko01120
mws0639	2,3-Dihydroxybenzoic Acid*	2,3-二羟基苯甲酸*	Phenolic acids	酚酸类	Phenolic acids	酚酸类	C7H6O4	153.019	109.029	154.027	[M-H]-	303-38-8	C00196	906801	1.15309e+06	983717	1.38702e+07	1.57078e+07	1.32445e+07	7.90737e+06	8.0286e+06	9.5985e+06	ko00362,ko00627,ko01053,ko01110,ko01120
pmf0397	Arachidic acid	花生酸(C20:0)	Lipids	脂质	Free fatty acids	游离脂肪酸	C20H40O2	311.296	311.296	312.303	[M-H]-	506-30-9	C06425	2.16073e+06	2.32139e+06	2.31599e+06	1.23495e+06	1.49271e+06	1.615e+06	891628	613698	514030	ko01040
Zmzn000078	Dihydroxyacetone phosphate	磷酸二羟基丙酮	Others	其它类	Ketone compounds	酮类化合物	C3H7O6P	168.988	78.9583	169.998	[M-H]-	57-04-5	C00111	345426	348361	396737	262142	279680	297684	307812	293424	358598	ko00010,ko00040,ko00051,ko00052,ko00561,ko00562,ko00564,ko00630,ko00640,ko00680,ko00710,ko00760,ko01100,ko01110,ko01120,ko01200,ko01230
Lmbn005487	12,13-DHOME; (9Z)-12,13-Dihydroxyoctadec-9-enoic acid	12,13-二羟基十八烷基-9-烯酸	Lipids	脂质	Free fatty acids	游离脂肪酸	C18H34O4	313.238	251.24	314.246	[M-H]-	263399-35-5	C14829	12782.6	10077.3	12387.1	16102.2	17398	15275.4	10164.3	11957.9	14044	ko00591
Zmtn001624	N-Acetylisatin	N-乙酰靛红	Alkaloids	生物碱	Plumerane	吲哚类生物碱	C10H7NO3	188.035	144.046	189.043	[M-H]-	574-17-4	C02172	248901	157632	199899	324745	292206	374631	241763	265929	310410	ko00380
pme3154	Mevalonic acid	3,5-二羟基-3-甲基戊酸	Organic acids	有机酸	Organic acids	有机酸	C6H12O4	147.066	59.0139	148.074	[M-H]-	150-97-0	C00418	165895	122541	132502	532987	564981	670019	271531	290577	320912	ko00900,ko01100,ko01110
mws1164	D-Fructose*	D-果糖*	Others	其它类	Saccharides	糖类	C6H12O6	179.056	59.0139	180.063	[M-H]-	57-48-7	C05003	568415	683868	611098	1.07468e+06	949003	855330	807965	874374	893674	-
MWS4295	DL-2-hydroxystearic acid*	DL-2-羟基硬脂酸*	Lipids	脂质	Free fatty acids	游离脂肪酸	C18H36O3	299.259	253.251	300.266	[M-H]-	629-22-1	C72323	1.63098e+06	1.32982e+06	1.45473e+06	2.70543e+06	2.4524e+06	2.51275e+06	2.14456e+06	1.98471e+06	1.99779e+06	-
mws0213	Ribitol*	核糖醇*	Others	其它类	Saccharides	糖类	C5H12O5	151.061	59.0139	152.069	[M-H]-	488-81-3	C00474	65260.2	44801.6	61188.2	63155	58761.4	46883.6	48356.2	37373.1	57180.4	ko00040,ko00740,ko01100
Hmhn002738	3-Furoic acid	3-糠酸	Organic acids	有机酸	Organic acids	有机酸	C5H4O3	111.009	67.02	112.016	[M-H]-	488-93-7	-	151843	119266	157379	184115	168812	146002	245374	166450	183558	-
Lmqn008975	PA(18:2/0:0)	磷脂酸(18:2/0:0)	Lipids	脂质	Glycerol ester	甘油酯	C21H39O7P	433.235	152.995	434.243	[M-H]-	-	-	1.01403e+06	1.06594e+06	1.05934e+06	3.81663e+06	2.49238e+06	2.68019e+06	2.43539e+06	2.49431e+06	1.97414e+06	-
mws0924	2-Methylglutaric acid*	2-甲基戊二酸*	Organic acids	有机酸	Organic acids	有机酸	C6H10O4	145.051	101.061	146.058	[M-H]-	617-62-9	-	1.10538e+07	1.29654e+07	1.26729e+07	1.21762e+07	1.09028e+07	1.17295e+07	1.12384e+07	1.17227e+07	1.33473e+07	-
MWSmce203	D-Cellobiose	D-纤维二糖	Others	其它类	Saccharides	糖类	C12H22O11	341.117	73.0319	342.116	[M-H]-	528-50-7	-	73141.6	85174.5	77727.5	173865	201936	180451	126211	130343	133238	-
pmn001606	Eicosenoic acid	二十碳烯酸	Lipids	脂质	Free fatty acids	游离脂肪酸	C20H38O2	309.28	309.28	310.287	[M-H]-	26764-41-0	C16526	1.22191e+06	1.48695e+06	2.74975e+06	1.32433e+06	1.0699e+06	1.07869e+06	1.74715e+06	1.43248e+06	1.1158e+06	ko01040
mws0147	β-Hydroxyisovaleric acid	β-羟基异戊酸	Organic acids	有机酸	Organic acids	有机酸	C5H10O3	117.056	59.0139	118.063	[M-H]-	625-08-1	C20827	2.62598e+06	3.05209e+06	2.97602e+06	1.41288e+06	1.58682e+06	1.54847e+06	2.00487e+06	2.11065e+06	2.04838e+06	ko00280,ko01100
mws0367	α-Linolenic Acid*	α-亚麻酸*	Lipids	脂质	Free fatty acids	游离脂肪酸	C18H30O2	277.217	277.217	278.225	[M-H]-	463-40-1	C06427	1.20694e+06	1.22139e+06	1.29932e+06	1.81038e+06	1.87269e+06	1.83766e+06	1.83913e+06	1.57887e+06	1.58654e+06	ko00592,ko01040,ko01100,ko01110
pmb2640	Dodecanoic acid (Lauric acid)	十二烷酸(月桂酸)	Lipids	脂质	Free fatty acids	游离脂肪酸	C12H24O2	199.17	199.17	200.178	[M-H]-	143-07-7	C02679	55079.6	57764	64000.8	60667.6	63171.4	67788.8	45277.8	46448.1	45168.8	ko00061,ko00333,ko01100,ko01110
pmf0096	Oxalic acid	草酸	Organic acids	有机酸	Organic acids	有机酸	C2H2O4	88.988	70.9774	89.9953	[M-H]-	144-62-7	C00209	177859	138768	212822	559509	403237	511783	417766	393893	346737	ko00230,ko00625,ko00630,ko01100,ko01120
mws0458	Vanillin; 4-Hydroxy-3-Methoxybenzaldehyde	香草醛; 4-羟基-3-甲氧基苯甲醛	Others	其它类	Aldehyde compounds	醛类化合物	C8H8O3	151.04	136.017	152.047	[M-H]-	121-33-5	C00755	672628	670526	634526	528010	393775	564464	182790	290262	189722	ko00627,ko00996,ko01100,ko01110,ko01120
mws1489	Stearic Acid	硬脂酸(十八烷酸)	Lipids	脂质	Free fatty acids	游离脂肪酸	C18H36O2	283.264	283.265	284.272	[M-H]-	57-11-4	C01530	2.08171e+07	2.59511e+07	2.63558e+07	1.98285e+07	2.29399e+07	2.61905e+07	1.88883e+07	1.80199e+07	1.93963e+07	ko00061,ko01040,ko01100
MWSprf135	15-Tetracosenoic acid	15-二十四烯酸	Lipids	脂质	Free fatty acids	游离脂肪酸	C24H46O2	365.341	283.263	366.35	[M-H]-	506-37-6	C08323	22079.8	16712.6	26422.6	46449.5	31512	44882.8	20461.7	32044.6	21524.3	ko01040
pme0282	Phthalic acid	邻苯二甲酸	Phenolic acids	酚酸类	Phenolic acids	酚酸类	C8H6O4	165.019	77.0397	166.027	[M-H]-	88-99-3	C01606	58448.1	80197.2	64801	103090	129740	140993	91842.7	119197	108183	ko00624,ko01100,ko01120,ko01220,ko02010
pmb2643	Myristoleic acid	肉豆蔻油酸	Lipids	脂质	Free fatty acids	游离脂肪酸	C14H26O2	225.186	207.175	226.193	[M-H]-	544-64-9	C08322	10484.3	12956.1	12456.9	14311.8	15825.6	13483.1	5364.72	7409.03	7470.24	-
pme2996	4-Hydroxycoumarin	4-羟基香豆素	Lignans and Coumarins	木脂素和香豆素	Coumarins	香豆素	C9H6O3	161.024	117.035	162.032	[M-H]-	1076-38-6	C20414	17820.9	25630.2	35325.7	40268.4	19197.3	62188.4	28491	37971.9	31146.1	-
pme3096	Aminomalonic acid	氨基丙二酸	Amino acids and derivatives	氨基酸及其衍生物	Amino acids and derivatives	氨基酸及其衍生物	C3H5NO4	118.015	74.0237	119.022	[M-H]-	1068-84-4	C00872	303225	296748	361325	563036	631813	563100	388897	493231	441355	-
pme3007	Uridine 5'-diphosphate	尿苷 5'-二磷酸	Nucleotides and derivatives	核苷酸及其衍生物	Nucleotides and derivatives	核苷酸及其衍生物	C9H14N2O12P2	402.995	158.925	404.002	[M-H]-	27821-45-0	C00015	2.07141e+06	2.31697e+06	2.17726e+06	1.80496e+06	1.51071e+06	1.77627e+06	1.59832e+06	1.80542e+06	1.88817e+06	ko00240,ko01100,ko01232,ko01240
Zmyn000110	D-Glucosamine 1-phosphate	D-氨基葡萄糖-1-磷酸	Others	其它类	Saccharides	糖类	C6H14NO8P	258.039	78.9583	259.046	[M-H]-	2152-75-2	C06156	125058	104664	115539	117602	107539	115226	103208	159866	124741	ko00520,ko01100,ko01250
MWS3139	10-Hydroxy-2-Decenoic Acid	10-羟基-2-癸烯酸(10-HAD),蜂王浆酸	Lipids	脂质	Free fatty acids	游离脂肪酸	C10H18O3	185.118	139.113	186.126	[M-H]-	14113-05-4	-	40520.7	50159.8	36889.2	59014.9	62758.6	50335.8	54212	71984.5	57201.9	-
pmf0293	1-Octadecanol	正十八醇	Lipids	脂质	Free fatty acids	游离脂肪酸	C18H38O	269.285	209.226	270.292	[M-H]-	112-92-5	-	106603	102738	103479	102953	101264	95299.9	108734	100110	97738.1	-
MWS0952	Dihydrosphingosine-1-Phosphate	二氢鞘氨醇-1-磷酸	Lipids	脂质	Sphingolipids	鞘脂	C18H40NO5P	380.257	78.9591	381.264	[M-H]-	19794-97-9	C01120	52761.7	48772.9	57826.9	25208.2	24465.8	26982.4	41232.8	37559.5	47084.6	ko00600,ko01100
mws0366	γ-Linolenic Acid*	γ-亚麻酸*	Lipids	脂质	Free fatty acids	游离脂肪酸	C18H30O2	277.217	277.219	278.225	[M-H]-	506-26-3	C06426	1.42507e+06	1.41614e+06	1.47367e+06	1.95675e+06	2.10189e+06	2.02259e+06	1.99946e+06	1.80648e+06	1.76911e+06	ko00591,ko01040,ko01100
mws0854	Rhamnose	鼠李糖	Others	其它类	Saccharides	糖类	C6H12O5	163.061	59.0139	164.069	[M-H]-	3615-41-6	C00507	90604.3	101617	101029	99790.8	104196	97388.6	64042.8	115769	94087.3	ko00051,ko01100,ko01120
pme0519	D-Sucrose*	D-蔗糖*	Others	其它类	Saccharides	糖类	C12H22O11	341.109	119.035	342.116	[M-H]-	57-50-1	C00089	5.57618e+06	6.11445e+06	5.90924e+06	7.57533e+06	8.96086e+06	7.80955e+06	7.10697e+06	6.32435e+06	6.00335e+06	ko00052,ko00500,ko01100,ko01110,ko02010,ko02060
mws5038	Isomaltulose*	异麦芽酮糖*	Others	其它类	Saccharides	糖类	C12H22O11	341.109	89.0249	342.116	[M-H]-	13718-94-0	C01742	5.05151e+06	4.36973e+06	4.00655e+06	4.76679e+06	4.4615e+06	3.8197e+06	4.96871e+06	5.26251e+06	4.15571e+06	-
MWSslk080	10-Hydroxydecanoic acid	10-羟基癸酸	Lipids	脂质	Free fatty acids	游离脂肪酸	C10H20O3	187.132	141.128	188.141	[M-H]-	1679-53-4	C02774	32381.2	27177.9	35263.4	61628.7	54719.2	67830.9	42727.8	51698.6	45440.5	-
pmb2591	N-Acetyl-L-Tryptophan	N-乙酰-L-色氨酸	Amino acids and derivatives	氨基酸及其衍生物	Amino acids and derivatives	氨基酸及其衍生物	C13H14N2O3	245.093	203.084	246.1	[M-H]-	1218-34-4	-	320561	419402	196656	112108	165851	128976	215725	237232	229440	-
pme2253	L-Gulono-1,4-Lactone*	L-古洛糖酸-1,4-内酯*	Others	其它类	Saccharides	糖类	C6H10O6	177.041	59.0139	178.048	[M-H]-	1128-23-0	C01040	94920.8	69548	94476.1	298754	312473	289789	191654	183473	204862	ko00053,ko01100,ko01240
Wcfn008271	Danthron; 1,8-Dihydroxyanthraquinone	丹蒽醌; 1,8-二羟基蒽醌	Quinones	醌类	Anthraquinone	蒽醌	C14H8O4	239.034	223.025	240.042	[M-H]-	117-10-2	C10312	1.79193e+07	1.71237e+07	1.85446e+07	1.24076e+07	1.19022e+07	1.29147e+07	1.21448e+07	1.39691e+07	1.39636e+07	-
ML10197929	Creatine	肌酸	Amino acids and derivatives	氨基酸及其衍生物	Amino acids and derivatives	氨基酸及其衍生物	C4H9N3O2	130.087	88.0403	131.07	[M-H]-	57-00-1	C00300	114719	104429	129320	65882.4	58123.1	51251.3	90311.6	84236.3	83920.8	ko00260,ko00330,ko01100
pme2710	Dihydrojasmonic acid	二氢茉莉酸	Organic acids	有机酸	Organic acids	有机酸	C12H20O3	211.134	167.144	212.141	[M-H]-	3572-64-3	-	30831.3	26626.3	57061.9	120696	112812	193918	88798.8	88141.8	86056.2	-
Zmyn000083	D-Glucose 1,6-bisphosphate	D-葡萄糖-1,6-二磷酸	Others	其它类	Saccharides	糖类	C6H14O12P2	338.99	78.9582	339.996	[M-H]-	10139-18-1	C01231	99235.9	139994	101549	49158.7	66677.7	62758.8	69379.4	62302.3	94111.3	ko00500,ko01100
MWS20177	5-hydroxy-anthraquinone-2-carboxylic acid	5-羟基-2-羧基蒽醌	Quinones	醌类	Anthraquinone	蒽醌	C15H8O5	267.03	223.041	268.037	[M-H]-	-	-	10302.2	11494.3	14165.2	150972	116972	141719	80398.2	91029.3	92498.3	-
mws1060	9-(Arabinosyl)hypoxanthine	9-(阿拉伯糖基)次黄嘌呤	Nucleotides and derivatives	核苷酸及其衍生物	Nucleotides and derivatives	核苷酸及其衍生物	C10H12N4O5	267.074	135.031	268.081	[M-H]-	7013-16-3	-	1.413e+06	1.05574e+06	1.26001e+06	1.26916e+06	1.19398e+06	1.21786e+06	1.14491e+06	1.14073e+06	1.24397e+06	-
MWS0155	Adenylocuccinic Acid	腺苷酸基琥珀酸	Nucleotides and derivatives	核苷酸及其衍生物	Nucleotides and derivatives	核苷酸及其衍生物	C14H18N5O11P	462.069	96.9694	463.074	[M-H]-	19046-78-7	C03794	621306	459765	496988	2.24677e+06	1.89582e+06	2.14652e+06	1.19641e+06	1.40466e+06	1.43909e+06	ko00230,ko00250,ko01100,ko01232,ko01240
pme0275	4-Oxopentanoic Acid	4-氧代戊酸	Organic acids	有机酸	Organic acids	有机酸	C5H8O3	115.04	97.0295	116.047	[M-H]-	123-76-2	-	54939.1	74103.2	47325	29505.4	30373.5	16748.8	39153.5	31199.9	41079.1	-
mws0704	O-Phosphorylethanolamine	磷酸乙醇胺	Alkaloids	生物碱	Alkaloids	生物碱	C2H8NO4P	140.012	78.9591	141.019	[M-H]-	1071-23-4	C00346	15760.6	23289.3	16820	26168.7	19617.3	21892.7	18469.9	23307.6	26427.5	ko00563,ko00564,ko00600,ko01100,ko01503
pme0224	Indole-3-butyric acid	吲哚-3-丁酸	Alkaloids	生物碱	Plumerane	吲哚类生物碱	C12H13NO2	202.087	158.097	203.095	[M-H]-	133-32-4	C11284	95881	98949.6	99035.1	83570.8	71387.9	93429.2	90842.7	106439	101741	-
pme1086	Glutathione reduced form	谷胱甘肽还原型	Amino acids and derivatives	氨基酸及其衍生物	Amino acids and derivatives	氨基酸及其衍生物	C10H17N3O6S	306.077	143.046	307.084	[M-H]-	70-18-8	C00051	717812	703322	598364	28210.1	27478.5	27584.8	30323.1	31523.2	37424.8	ko00270,ko00480,ko01100,ko01240,ko02010
ML10198895	N-Methylglycine	N-甲基甘氨酸	Amino acids and derivatives	氨基酸及其衍生物	Amino acids and derivatives	氨基酸及其衍生物	C3H7NO2	88.0404	88.0404	89.0477	[M-H]-	107-97-1	C00213	14277.8	14908.7	13425.5	10447.2	8904.16	10950.9	12007.3	14328.7	9716.29	ko00260,ko00330,ko01100
mws0889	D-Threonic Acid	D-苏糖酸	Others	其它类	Saccharides	糖类	C4H8O5	135.03	75.0088	136.037	[M-H]-	3909-12-4	C21649	496295	539040	550071	933467	974150	981276	613500	699533	767136	-
mws0183	3,4-Dihydroxybenzoic acid (Protocatechuic acid)*	3,4-二羟基苯甲酸; 原儿茶酸*	Phenolic acids	酚酸类	Phenolic acids	酚酸类	C7H6O4	153.019	109.029	154.027	[M-H]-	99-50-3	C00230	557972	886490	610761	8.94867e+06	9.04728e+06	8.58434e+06	5.4046e+06	5.84724e+06	6.87158e+06	ko00362,ko00400,ko00623,ko00624,ko00627,ko01053,ko01100,ko01110,ko01120,ko01220
mws4170	D-Glucose*	D-葡萄糖*	Others	其它类	Saccharides	糖类	C6H12O6	179.056	59.0139	180.063	[M-H]-	50-99-7	C00031	531774	624247	697033	1.02645e+06	1.01499e+06	863533	737015	745133	798325	ko00010,ko00030,ko00052,ko00074,ko00500,ko00520,ko00521,ko00524,ko00901,ko01100,ko01110,ko02010,ko02020,ko02060,ko04113,ko04148,ko05111
mws1333	Melibiose	蜜二糖	Others	其它类	Saccharides	糖类	C12H22O11	341.109	113.022	342.116	[M-H]-	585-99-9	C05402	1.25436e+06	1.65805e+06	1.7217e+06	1.13663e+06	1.50079e+06	1.50186e+06	1.39046e+06	1.36374e+06	1.60515e+06	ko00052,ko01100,ko02010
MWS1983	Maltitol	麦芽糖醇	Others	其它类	Saccharides	糖类	C12H24O11	343.125	89.0254	344.132	[M-H]-	585-88-6	-	109310	155472	152699	183434	205586	213485	151645	157995	190717	-
Zamn00402	sorbose*	山梨糖*	Others	其它类	Saccharides	糖类	C6H12O6	179.056	59.0139	180.063	[M-H]-	3615-56-3	C01452	680728	589314	567800	1.1554e+06	941628	1.11571e+06	756021	779291	842093	ko02060
MWSHC20168	Methyl cumalate	香豆酸甲酯	Others	其它类	Lactones	内酯类化合物	C7H6O4	153.02	109.03	154.027	[M-H]-	6018-41-3	-	67490.1	79086.3	38759.1	1.03018e+06	757682	994019	911095	633919	815902	-
mws1417	Indole-3-carboxylic acid*	吲哚-3-甲酸*	Alkaloids	生物碱	Plumerane	吲哚类生物碱	C9H7NO2	160.04	116.051	161.048	[M-H]-	771-50-6	C19837	80373.3	86085	43267.6	130498	159426	166765	103241	75530.7	95859.4	-
mws0102	Indole-5-carboxylic acid*	吲哚-5-甲酸*	Alkaloids	生物碱	Plumerane	吲哚类生物碱	C9H7NO2	160.04	116.051	161.048	[M-H]-	1670-81-1	-	43927.4	80533.7	99660.3	276051	729513	357366	184867	197556	170442	-
pmn001681	1-(4-Methoxyphenyl)-1-propanol	1-(4-甲氧苯基)-1-丙醇	Others	其它类	Alcohol compounds	醇类化合物	C10H14O2	165.092	149.061	166.099	[M-H]-	5349-60-0	-	35101	46141.5	39187.1	23124.2	29900.1	27154.3	26711.3	28140.9	27370.1	-
mws0470	Methylmalonic acid*	甲基丙二酸*	Organic acids	有机酸	Organic acids	有机酸	C4H6O4	117.019	73.0295	118.027	[M-H]-	516-05-2	C02170	2.04624e+07	1.86809e+07	1.97821e+07	2.77762e+07	3.05124e+07	3.06093e+07	2.38814e+07	2.53611e+07	2.53443e+07	ko00240,ko00280,ko00640,ko01100
pmn001686	10,16-Dihydroxypalmitic acid	10,16-二羟基棕榈酸	Lipids	脂质	Free fatty acids	游离脂肪酸	C16H32O4	287.223	241.222	288.23	[M-H]-	3233-90-7	C08285	126817	132636	147218	197080	177934	194560	151217	139369	182025	ko00073
Lmqn000213	Stachyose	水苏糖	Others	其它类	Saccharides	糖类	C24H42O21	665.215	341.109	666.222	[M-H]-	470-55-3	C01613	21768	21234.1	27116.1	20017.6	24548	16586.2	32377.6	27449.4	33698.4	ko00052,ko01100
pme0243	Glutaric acid*	戊二酸*	Organic acids	有机酸	Organic acids	有机酸	C5H8O4	131.035	87.0452	132.042	[M-H]-	110-94-1	C00489	5.18404e+06	5.29952e+06	5.58533e+06	5.54545e+06	5.74989e+06	5.43189e+06	4.9649e+06	5.37634e+06	5.58456e+06	ko00071,ko00310,ko01100,ko01120
mws1355	16-Hydroxyhexadecanoic acid	16-羟基十六酸	Lipids	脂质	Free fatty acids	游离脂肪酸	C16H32O3	271.228	225.222	272.235	[M-H]-	506-13-8	C18218	93655.7	87842.2	114812	60433.3	47794.7	63676.8	67130.7	77678.5	86850	ko00073,ko01100
MWSslk138	2,3,4-Trihydroxybenzoic acid	2,3,4-三羟基苯甲酸	Phenolic acids	酚酸类	Phenolic acids	酚酸类	C7H6O5	169.015	151.004	170.022	[M-H]-	610-02-6	-	173480	109735	98174.6	72539.3	68914.3	76098.2	78769.3	81573.9	80852.9	-
MWS1900	Undecanedioic acid	十一烷二酸	Lipids	脂质	Free fatty acids	游离脂肪酸	C11H20O4	215.129	153.127	216.136	[M-H]-	1852-04-6	-	401669	242645	259839	247255	260502	228452	188572	262496	165086	-
pme1816	Neochlorogenic acid (5-O-Caffeoylquinic acid)*	新绿原酸 (5-O-咖啡酰奎宁酸)*	Phenolic acids	酚酸类	Phenolic acids	酚酸类	C16H18O9	353.088	191.056	354.095	[M-H]-	906-33-2	C17147	170288	287653	272869	52280.8	51134.9	53651.4	251741	198656	268431	-
pme2601	3-Hydroxypropanoic acid	3-羟基丙酸	Organic acids	有机酸	Organic acids	有机酸	C3H6O3	89.0244	59.0139	90.0317	[M-H]-	503-66-2	C01013	37571.2	44206.5	30378.3	41154.8	25703.2	30763	31475.9	17822.1	40977.8	ko00240,ko00410,ko00640,ko00720,ko01100,ko01120,ko01200
MWSmce183	D-Mandelic acid	D-扁桃酸	Organic acids	有机酸	Organic acids	有机酸	C8H8O3	151.044	77.0421	152.047	[M-H]-	611-71-2	C01983	54384.7	56354.4	57888.6	72395.5	78575.8	70889.2	70191.7	76858.1	64038.6	ko00627,ko01120
pme2362	Mandelic acid	扁桃酸	Phenolic acids	酚酸类	Phenolic acids	酚酸类	C8H8O3	151.04	107.05	152.047	[M-H]-	90-64-2	C01984	2.02732e+06	1.99652e+06	1.91284e+06	2.14714e+06	2.7271e+06	2.38997e+06	2.45638e+06	2.27809e+06	2.678e+06	ko00627,ko01120
mws0609	Guanosine 3',5'-cyclic monophosphate	鸟苷 3',5'-环单磷酸	Nucleotides and derivatives	核苷酸及其衍生物	Nucleotides and derivatives	核苷酸及其衍生物	C10H12N5O7P	344.04	150.043	345.047	[M-H]-	7665-99-8	C00942	200321	195682	195794	1.43475e+07	1.58573e+07	1.65647e+07	6.85707e+06	7.75767e+06	8.58357e+06	ko00230,ko01100
Lmhn001386	Vnilloyltartaric acid	香草酰酒石酸	Phenolic acids	酚酸类	Phenolic acids	酚酸类	C12H12O9	299.04	167.03	300.048	[M-H]-	-	-	89546.8	99576.7	79085.4	46703.1	74079	65192.1	94907.9	82819.7	89637.2	-
pmb2653	DMelezitose O-rhamnoside	松三糖 O-鼠李糖苷	Others	其它类	Saccharides	糖类	C24H42O20	649.22	145.051	650.227	[M-H]-	-	-	87023.7	90020.6	62860	149338	210937	135401	141177	143419	179668	-
mws0192	Succinic acid*	琥珀酸*	Organic acids	有机酸	Organic acids	有机酸	C4H6O4	117.019	73.0295	118.027	[M-H]-	110-15-6	C00042	1.92471e+07	2.03412e+07	1.91587e+07	2.64602e+07	2.89882e+07	2.93112e+07	2.06497e+07	2.36246e+07	2.63498e+07	ko00020,ko00190,ko00250,ko00310,ko00350,ko00360,ko00361,ko00620,ko00630,ko00640,ko00650,ko00720,ko00760,ko00920,ko01100,ko01110,ko01120,ko01200,ko01220,ko02020
pme3705	D-Glucoronic acid*	D-葡萄糖醛酸*	Others	其它类	Saccharides	糖类	C6H10O7	193.035	72.9931	194.043	[M-H]-	6556-12-3	C00191	1.2361e+06	1.12924e+06	1.02689e+06	491724	509088	483098	771805	789927	874293	ko00040,ko00053,ko00520,ko00562,ko01100,ko01240,ko01250
mws1189	D-Galacturonic acid*	D-半乳糖醛酸*	Others	其它类	Saccharides	糖类	C6H10O7	193.035	72.9931	194.043	[M-H]-	685-73-4	C00333	1.05973e+06	931234	1.19134e+06	519867	458684	460945	728338	703581	858105	ko00040,ko00053,ko00520,ko01100,ko01240,ko01250,ko02010
mws0267	DL-Glyceric Acid	DL-甘油酸	Organic acids	有机酸	Organic acids	有机酸	C3H6O4	105.019	105.019	106.027	[M-H]-	473-81-4	C00258	63371.5	40834.1	48551.1	261208	223394	169393	156252	120769	159755	ko00030,ko00260,ko00561,ko00630,ko00680,ko01100,ko01110,ko01120,ko01200
Lmsn000381	D-Maltose*	D-麦芽糖*	Others	其它类	Saccharides	糖类	C12H22O11	341.109	89.0244	342.116	[M-H]-	69-79-4	C01971	4.32569e+06	3.63208e+06	3.42146e+06	4.21366e+06	4.28959e+06	4.72237e+06	5.17452e+06	4.70117e+06	4.7033e+06	-
Lcsn006884	2,2'-(3-methylcyclohexane-1,1-diyl)diacetic acid	2,2'-(3-甲基环己烷-1,1-二基)二乙酸	Organic acids	有机酸	Organic acids	有机酸	C11H18O4	213.112	169.125	214.12	[M-H]-	5345-12-0	-	82075.9	77539.9	75865	69262.8	55078.6	64253.4	47652	78748.2	79227.8	-
pmb3101	2-Isopropylmalic Acid	2-异丙基苹果酸	Organic acids	有机酸	Organic acids	有机酸	C7H12O5	175.061	115.044	176.069	[M-H]-	49601-06-1	C02504	265468	235728	277214	298052	317462	323289	292655	262418	268029	ko00290,ko00620,ko01100,ko01110,ko01210,ko01230
mws2523	Trehalose 6-phosphate	海藻糖-6-磷酸	Others	其它类	Saccharides	糖类	C12H23O14P	421.075	241.012	422.082	[M-H]-	4484-88-2	C00689	705413	677318	614450	1.29216e+06	1.21846e+06	1.07185e+06	937411	1.04602e+06	997877	ko00500,ko01100,ko01110,ko02060
Zmzn000113	L-threo-3-Methylaspartate	L-苏式-3-甲基天冬氨酸	Amino acids and derivatives	氨基酸及其衍生物	Amino acids and derivatives	氨基酸及其衍生物	C5H9NO4	146.047	102.056	147.053	[M-H]-	6061-13-8	C03618	3.19226e+06	3.01816e+06	3.12532e+06	1.86517e+06	1.98175e+06	1.85736e+06	2.31093e+06	2.69648e+06	2.61006e+06	ko00630,ko00660,ko01100,ko01120,ko01200
Wasn000495	6-O-alpha-L-arabinopyranosyl-D-glucopyranose	6-O-α-L-阿拉伯吡喃糖基-D-吡喃葡萄糖	Others	其它类	Saccharides	糖类	C11H20O10	311.099	89.0241	312.106	[M-H]-	14116-69-9	C01625	57706.2	61215.5	56910.4	95602.2	101297	86002	86081.6	97161.5	90351.7	-
Zmyn004676	17-Hydroxylinolenic acid	17-羟基亚麻酸	Lipids	脂质	Free fatty acids	游离脂肪酸	C18H30O3	293.213	113.098	294.219	[M-H]-	-	C16346	557217	556479	579779	813314	763526	788751	703828	713829	746109	ko00592
pme2559	N-Acetyl-L-Aspartic Acid	N-乙酰-L-天冬氨酸	Amino acids and derivatives	氨基酸及其衍生物	Amino acids and derivatives	氨基酸及其衍生物	C6H9NO5	174.041	88.0404	175.048	[M-H]-	997-55-7	C01042	110259	84329.1	93386.9	70373.8	72133	70824.8	86880.7	75869.9	95119.7	ko00250,ko01100
pmb2826	L-Citramalic acid	2-甲基苹果酸	Organic acids	有机酸	Organic acids	有机酸	C5H8O5	147.03	87.0081	148.037	[M-H]-	6236-09-5	C02614	1.80985e+06	1.89649e+06	2.03408e+06	873257	812498	866462	1.2277e+06	1.36297e+06	1.27815e+06	ko00660,ko01100
mws0489	Benzoylformic acid	苯乙醛酸	Phenolic acids	酚酸类	Phenolic acids	酚酸类	C8H6O3	149.024	77.0397	150.032	[M-H]-	611-73-4	C02137	40243.7	64736.3	56414.7	117695	96814.9	107501	76032.8	83661.6	77691.5	ko00360,ko00627,ko01100,ko01120
Wayn001528	Homocitrate	高柠檬酸	Organic acids	有机酸	Organic acids	有机酸	C7H10O7	205.035	111.012	206.043	[M-H]-	13052-73-8	C01251	86418.8	62960.9	53063.7	139099	110234	119516	88334	88513.1	104133	ko00300,ko00620,ko01100,ko01110,ko01120,ko01210,ko01230,ko01240
mws0282	L-Tryptophan	L-色氨酸	Amino acids and derivatives	氨基酸及其衍生物	Amino acids and derivatives	氨基酸及其衍生物	C11H12N2O2	203.083	116.051	204.09	[M-H]-	73-22-3	C00078	362777	364359	408960	4.11738e+06	3.84615e+06	3.55065e+06	1.12197e+06	1.00829e+06	1.21468e+06	ko00260,ko00380,ko00400,ko00404,ko00901,ko00970,ko00996,ko00997,ko00999,ko01100,ko01110,ko01210,ko01230,ko01240,ko05143
mws1589	D-Panose*	D-潘糖*	Others	其它类	Saccharides	糖类	C18H32O16	503.162	179.055	504.169	[M-H]-	33401-87-5	C00713	18595	21610.4	24949.5	73853.8	62956.4	88325.7	45443.3	37379.9	44626.5	-
pme3034	Ethylmalonic acid*	乙基丙二酸*	Organic acids	有机酸	Organic acids	有机酸	C5H8O4	131.035	87.0452	132.042	[M-H]-	601-75-2	-	335112	508795	435267	444358	466218	445036	447528	471349	441554	-
pme2566	5-L-Glutamyl-L-Alanine	5-L-谷氨酰-L-丙氨酸	Amino acids and derivatives	氨基酸及其衍生物	Amino acids and derivatives	氨基酸及其衍生物	C8H14N2O5	217.083	199.072	218.09	[M-H]-	5875-41-2	-	73263.1	69182.4	76940.9	68129.8	90818.1	80322.4	96396.6	56957.9	78536.1	-
mws1593	D-Maltotetraose	D-麦芽四糖	Others	其它类	Saccharides	糖类	C24H42O21	665.215	161.044	666.222	[M-H]-	34612-38-9	C02052	16645.2	26030.4	27472	48330.6	46526.1	42042	33055.4	38132.3	48491.2	-
MWSHC20163	Cetostearic acid	十六烷酸	Lipids	脂质	Free fatty acids	游离脂肪酸	C16H32O2	255.238	255.237	256.24	[M-H]-	-	-	2.03553e+06	1.7933e+06	1.89569e+06	1.62374e+06	1.46111e+06	1.45611e+06	1.29872e+06	1.11113e+06	1.09215e+06	-
Zmpn000638	3-Guanidinopropionic acid	3-胍基丙酸	Organic acids	有机酸	Organic acids	有机酸	C4H9N3O2	130.05	88.0413	131.07	[M-H]-	353-09-3	C03065	86257.5	87801.5	100383	40345.3	41319.9	38577.1	55169.2	42655.5	67400.9	-
MWSmce220	D-Glucono-1,5-lactone*	D-葡萄糖酸-1,5-内酯*	Others	其它类	Saccharides	糖类	C6H10O6	177.045	59.0139	178.048	[M-H]-	90-80-2	C00198	102151	91881.3	111707	365877	329325	357318	228070	233064	214304	ko00030,ko01100,ko01110,ko01120,ko01200
Hmln000297	Inositol*	肌醇*	Others	其它类	Saccharides	糖类	C6H12O6	179.055	59.0139	180.063	[M-H]-	87-89-8	C00137	520600	588604	586559	943626	897037	968920	765315	866945	897427	ko00052,ko00053,ko00521,ko00562,ko01100,ko01110,ko01120,ko01250,ko02010,ko04070
pme0500	D-Melezitose	D-松三糖	Others	其它类	Saccharides	糖类	C18H32O16	503.162	323.098	504.169	[M-H]-	597-12-6	C08243	83518.3	98920.8	157072	267479	165087	280856	129487	148715	203214	-
MWSmce713	3-(4-Hydroxyphenyl)-1-propanol	3-(4-羟基苯基)-1-丙醇	Others	其它类	Alcohol compounds	醇类化合物	C9H12O2	151.077	106.042	152.084	[M-H]-	10210-17-0	-	24752.4	35358.1	24730.6	24353.6	26502	22093.8	22990.2	23783.7	30023.5	-
mws0341	2-Hydroxyisocaproic acid	2-羟基异己酸	Organic acids	有机酸	Organic acids	有机酸	C6H12O3	131.071	85.0659	132.079	[M-H]-	20312-37-2	C03264	3.97125e+06	2.90719e+06	2.62325e+06	1.83648e+06	2.69201e+06	1.77404e+06	2.66653e+06	3.87645e+06	3.42536e+06	-
Zmgn000447	3-Phospho-D-glyceric acid	3-磷酸-D-甘油酸	Organic acids	有机酸	Organic acids	有机酸	C3H7O7P	184.98	78.9583	185.993	[M-H]-	820-11-1	C00197	878669	889139	885917	1.18283e+06	577057	1.37983e+06	1.08708e+06	1.25984e+06	1.19202e+06	ko00010,ko00030,ko00260,ko00270,ko00561,ko00630,ko00680,ko00710,ko00997,ko00998,ko01100,ko01110,ko01120,ko01200,ko01230,ko01240
MWS0132	Oxiglutatione	氧化谷胱甘肽	Amino acids and derivatives	氨基酸及其衍生物	Amino acids and derivatives	氨基酸及其衍生物	C20H32N6O12S2	611.148	306.074	612.152	[M-H]-	27025-41-8	C00127	2.93186e+06	2.94393e+06	3.63711e+06	1.7442e+06	2.13979e+06	1.4982e+06	2.60702e+06	2.95303e+06	2.96423e+06	ko00480,ko01100,ko01240
pme1216	2-Picolinic acid	2-吡啶甲酸	Alkaloids	生物碱	Pyridine alkaloids	吡啶类生物碱	C6H5NO2	122.025	78.0349	123.032	[M-H]-	98-98-6	C10164	1.01851e+06	1.07903e+06	1.14105e+06	1.02355e+07	1.16574e+07	1.18641e+07	6.21172e+06	7.81615e+06	5.72821e+06	ko00380,ko01100
pmb2787	9-Oxo-10E,12Z-octadecadienoic acid	9-过氧-10E,12Z-十八碳二烯酸	Lipids	脂质	Free fatty acids	游离脂肪酸	C18H30O3	293.212	275.202	294.219	[M-H]-	54232-59-6	C14766	18820	18915.9	18102.2	26264.7	22882.5	23677.6	21159.3	23432.1	26882.1	ko00591
mws0178	Chlorogenic acid (3-O-Caffeoylquinic acid)*	绿原酸 (3-O-咖啡酰奎宁酸)*	Phenolic acids	酚酸类	Phenolic acids	酚酸类	C16H18O9	353.088	191.055	354.095	[M-H]-	327-97-9	C00852	241443	339450	243195	65121.6	53180.9	60155	256979	205175	251713	ko01110
pme2746	Riboflavin 5'-Adenosine Diphosphate	核黄素-5'-腺嘌呤二磷酸	Nucleotides and derivatives	核苷酸及其衍生物	Nucleotides and derivatives	核苷酸及其衍生物	C27H33N9O15P2	784.15	437.087	785.157	[M-H]-	146-14-5	C00016	1.41608e+06	1.4771e+06	1.41847e+06	1.31487e+06	1.1943e+06	1.16616e+06	1.57135e+06	1.32559e+06	1.65588e+06	ko00740,ko01100,ko01110,ko01240
MWSmce466	4-Hydroxyacetophenone	4-羟基苯乙酮	Others	其它类	Ketone compounds	酮类化合物	C8H8O2	135.046	92.0293	136.052	[M-H]-	99-93-4	C10700	199280	209601	210866	217579	230595	203530	220684	207018	215177	ko00363,ko01100,ko01120
mws2623	11-Octadecanoic acid(Vaccenic acid)*	11-十八碳烯酸*	Lipids	脂质	Free fatty acids	游离脂肪酸	C18H34O2	281.249	281.25	282.256	[M-H]-	506-17-2	C21944	2.72964e+06	2.07798e+06	2.32589e+06	2.25182e+06	1.69509e+06	2.10298e+06	2.33735e+06	1.82843e+06	1.9401e+06	-
Lcsn000415	Keto-Deoxy-Nonulonic acid	酮脱氧壬酸	Lipids	脂质	Free fatty acids	游离脂肪酸	C9H16O9	267.071	59.0148	268.079	[M-H]-	153666-19-4	C20934	173985	153411	159602	147999	95053.5	93182.2	118921	137023	127545	ko00520,ko01100,ko01250
pme1712	L-Saccharopine	L-酵母氨酸	Amino acids and derivatives	氨基酸及其衍生物	Amino acids and derivatives	氨基酸及其衍生物	C11H20N2O6	275.125	145.098	276.132	[M-H]-	997-68-2	C00449	30802.3	39345	38757.8	27378.5	17754.4	17959.8	35135.8	19553.3	28691.6	ko00300,ko00310,ko01100,ko01110,ko01230
pmn001583	Quercetin-3-O-robinobioside	槲皮素-3-O-洋槐糖苷	Flavonoids	黄酮	Flavonols	黄酮醇	C27H30O16	609.146	300.029	610.153	[M-H]-	52525-35-6	-	14904.2	16655.8	9640.08	11400.4	7015.54	10529.8	14892.3	14469.8	16671.9	-
Wayn004603	Tricetin 3'-glucuronide*	五羟基黄酮 3'-葡萄糖醛酸*	Flavonoids	黄酮	Flavones	黄酮	C21H18O13	477.067	301.037	478.075	[M-H]-	-	-	14749.4	19149.3	18209.1	32116.1	17349.5	31210.3	21642.9	22933.1	26031	-
Lmfn003760	Quercetin-4'-O-glucuronide*	槲皮素-4'-O-葡萄糖醛酸苷*	Flavonoids	黄酮	Flavonols	黄酮醇	C21H18O13	477.067	301.037	478.075	[M-H]-	201463-36-7	-	49406.8	45979.3	46389.1	63187.4	45976.6	48127.9	24736.2	40252.6	43327.4	-
MWS5206	4-Hydroxyphenyllactic Acid	4-羟苯基乳酸	Phenolic acids	酚酸类	Phenolic acids	酚酸类	C9H10O4	181.051	135.045	182.058	[M-H]-	306-23-0	C03672	1.02957e+06	795717	1.29142e+06	472038	497648	490610	1.18397e+06	888418	1.02577e+06	-
mws0214	D-Sorbitol	D-山梨糖醇	Others	其它类	Saccharides	糖类	C6H14O6	181.072	71.0139	182.079	[M-H]-	50-70-4	C00794	9.98219e+06	1.14843e+07	1.35113e+07	1.01187e+07	1.0022e+07	1.03568e+07	1.09984e+07	1.12931e+07	1.13259e+07	ko00051,ko00052,ko01100,ko02010,ko02060
pme3083	2-(Formylamino)benzoic acid	2-(甲酰氨基)苯甲酸	Phenolic acids	酚酸类	Phenolic acids	酚酸类	C8H7NO3	164.035	120.045	165.043	[M-H]-	3342-77-6	C05653	156039	164383	105719	291490	370856	320256	283854	260562	244097	ko00380,ko01100
MWSslk132	Hexadecanedioic acid	十六烷基二酸	Lipids	脂质	Free fatty acids	游离脂肪酸	C16H30O4	285.208	223.211	286.214	[M-H]-	505-54-4	C19615	40158.3	39693.2	44855.5	64977.4	69182.5	64039.7	44537	49923.7	55228.9	ko00073,ko01100
mws0362	Heptadecanoic acid	十七烷酸	Lipids	脂质	Free fatty acids	游离脂肪酸	C17H34O2	269.249	269.24	270.256	[M-H]-	506-12-7	-	22266	15431.1	17068.8	20423.8	20467.3	19237.1	21430	15983.6	15280.5	-
Zbfn008705	1-O-Linolenoyl-3-glucoside	1-O-亚油酰基-3-葡萄糖苷	Lipids	脂质	Free fatty acids	游离脂肪酸	C24H42O7	441.285	279.231	442.293	[M-H]-	-	-	23605.9	24347.3	23389.7	28672.1	28760.9	29174.7	25835.2	32556.5	32817.4	-
mws0425	Citraconic acid	柠康酸	Organic acids	有机酸	Organic acids	有机酸	C5H6O4	129.019	85.0295	130.027	[M-H]-	498-23-7	C02226	289683	162577	403248	158995	422224	361764	104998	188138	256401	ko00290,ko00660,ko01100,ko01210
mws0884	Cyclic 3',5'-Adenylic acid	环-3',5'-腺嘌呤核苷酸	Nucleotides and derivatives	核苷酸及其衍生物	Nucleotides and derivatives	核苷酸及其衍生物	C10H12N5O6P	328.045	134.047	329.053	[M-H]-	60-92-4	C00575	74940.2	124173	146367	1.65049e+06	1.75084e+06	2.12341e+06	1.02799e+06	1.00738e+06	1.12116e+06	ko00230,ko01100,ko02025,ko02026,ko04111,ko04113,ko04213,ko05110,ko05111,ko05133,ko05142,ko05146
pme3186	DL-Glyceraldehyde-3-phosphate	DL-甘油醛-3-磷酸	Organic acids	有机酸	Organic acids	有机酸	C3H7O6P	168.991	78.9591	169.998	[M-H]-	591-59-3	C00661	473876	406090	357169	253181	274955	260886	248904	400515	295959	-
Zmyn004449	9-Hydroxy-12-oxo-10(E),15(Z)-octadecadienoic acid	9-羟基-12-氧代-10(E),15(Z)-十八碳二烯酸	Lipids	脂质	Free fatty acids	游离脂肪酸	C18H30O4	309.208	171.103	310.214	[M-H]-	-	C21923	7409.71	6359.18	8542.99	23553.7	21623.5	25161.5	21960.8	26829.1	27821.4	ko00592,ko01110
mws1610	2,3-Dihydroxyurs-12-en-29-oic acid (Maslinic acid)*	2,3-二羟基熊果-12-烯-29-酸 (山楂酸)*	Terpenoids	萜类	Triterpene	三萜	C30H48O4	471.348	471.348	472.355	[M-H]-	4373-41-5	C16939	30073.8	19237	8142.85	69237.5	113266	100016	69489	60870.3	87964.8	-
Lmqn000351	Rutinose	芸香糖	Others	其它类	Saccharides	糖类	C12H22O10	325.114	59.0139	326.121	[M-H]-	90-74-4	C08247	21773.1	33432.4	28020.5	10763.9	18889.7	16504.5	23215.8	36276.3	17462.7	-
mws0601	Pyrrole-2-carboxylic acid	吡咯-2-羧酸	Alkaloids	生物碱	Pyrrole alkaloids	吡咯类生物碱	C5H5NO2	110.025	66.0349	111.032	[M-H]-	634-97-9	C05942	27479.8	40451.9	15560	129649	134286	136365	100921	92766.7	95709.7	ko00470
MWS2066	1-Naphthol	1-萘酚	Others	其它类	Others	其它	C10H8O	143.051	115.055	144.058	[M-H]-	90-15-3	C11714	10653.8	6518.86	7631.36	5469.59	6137.75	4154.39	3160.36	5436.03	7114.13	-
Lmbn001467	5-Acetamidopentanoic Acid	5-乙酰氨基戊酸	Organic acids	有机酸	Organic acids	有机酸	C7H13NO3	158.082	116.072	159.089	[M-H]-	1072-10-2	C03087	1.63433e+06	1.76583e+06	1.71156e+06	518602	430501	458013	918329	974042	1.07881e+06	ko00310,ko01100
MWS5136	Mono-Methyl Glutarate*	单甲基戊二酸*	Organic acids	有机酸	Organic acids	有机酸	C6H10O4	145.051	101.061	146.058	[M-H]-	1501-27-5	-	726116	667269	645370	612883	751250	700404	718915	796085	789125	-
Zmgn000173	D-Ribose	D-核糖	Others	其它类	Saccharides	糖类	C5H10O5	149.046	75.0088	150.053	[M-H]-	50-69-1	C00121	20348.4	17798.2	30919.2	44928.3	52628	48052.8	38189.6	37271.3	34885.4	ko00030,ko01100,ko02010,ko02030
MWS20022	15S-Hydroxy-8,11,13-eicosatrienoic acid	15S-羟基-8,11,13-十八碳三烯酸	Lipids	脂质	Free fatty acids	游离脂肪酸	C20H34O3	321.245	221.156	322.251	[M-H]-	92693-02-2	-	8142.15	9164.77	6567.88	17093.4	14229.8	18048.6	10393.1	12877.8	13952.8	-
mws0874	3'-Adenylic Acid	3'-腺嘌呤核苷酸	Nucleotides and derivatives	核苷酸及其衍生物	Nucleotides and derivatives	核苷酸及其衍生物	C10H14N5O7P	346.056	211.001	347.063	[M-H]-	84-21-9	C01367	109609	81982.4	126498	232751	241237	304034	166563	216024	194726	ko00230,ko01100
Zbqn001288	(3-hydroxypropanoyl)-L-leucine	(3-羟丙基)-L-亮氨酸	Amino acids and derivatives	氨基酸及其衍生物	Amino acids and derivatives	氨基酸及其衍生物	C9H17NO4	202.108	130.086	203.116	[M-H]-	-	-	38876	40728.6	34735.2	256027	306227	229725	151310	155935	163754	-
mws1089	Sucrose-6-phosphate	蔗糖-6-磷酸	Others	其它类	Saccharides	糖类	C12H23O14P	421.075	241.011	422.082	[M-H]-	-	-	533115	563933	574635	1.05585e+06	1.161e+06	1.21684e+06	826168	796197	820040	-
mws0008	Hydrocinnamic acid	氢化肉桂酸	Phenolic acids	酚酸类	Phenolic acids	酚酸类	C9H10O2	149.061	105.071	150.068	[M-H]-	501-52-0	C05629	22607.4	29414.7	34659.2	23406	20715.9	29038.7	23150.6	26070.4	28557.3	ko00360,ko01100,ko01120,ko01220
MWSmce668	ATP; Adenosine 5'-Triphosphate	腺嘌呤核苷三磷酸	Nucleotides and derivatives	核苷酸及其衍生物	Nucleotides and derivatives	核苷酸及其衍生物	C10H16N5O13P3	505.994	158.926	506.996	[M-H]-	56-65-5	C00002	231810	207551	331462	19864.8	30552.1	25639	77833.9	106179	138656	ko00190,ko00195,ko00230,ko00998,ko01100,ko01110,ko01232,ko01240,ko03070,ko04148,ko04621,ko05133
MWS2417	3-Hydroxymandelate	3-羟基扁桃酸	Phenolic acids	酚酸类	Phenolic acids	酚酸类	C8H8O4	167.035	121.029	168.042	[M-H]-	17119-15-2	-	50119.1	52471.8	49629.2	104248	114286	155026	108811	86258.7	130316	-
pme2598	3,4-Dihydroxybenzeneacetic acid	3,4-二羟基苯乙酸	Phenolic acids	酚酸类	Phenolic acids	酚酸类	C8H8O4	167.035	123.045	168.042	[M-H]-	102-32-9	C01161	71154.4	91057.7	58305.8	354859	368043	357750	278833	246325	220973	ko00350,ko00946,ko01100,ko01120,ko01220
Lmbn002072	2-Propylsuccinic acid	2-丙基琥珀酸	Organic acids	有机酸	Organic acids	有机酸	C7H12O4	159.066	97.0659	160.074	[M-H]-	618-57-5	C16657	252241	262043	306477	240009	244983	211812	230452	279088	282728	-
Lmhn004960	7-O-Galloyltricetiflavan	7-O-没食子酰基特利色黄烷	Flavonoids	黄酮	Flavanols	黄烷醇类	C22H18O10	441.083	289.072	442.09	[M-H]-	-	-	12986.5	10378.7	13019.5	35500.4	25111	16394.8	31154.7	12540.4	22532.2	-
ML10172161	Hydroxypyruvic acid	羟基丙酮酸	Organic acids	有机酸	Organic acids	有机酸	C3H4O4	103.004	59.0136	104.011	[M-H]-	1113-60-6	C00168	42203.6	45989.8	37437.3	28780.5	18358.9	31409.6	27825	35841.8	31483.2	ko00260,ko00630,ko00680,ko01100,ko01110,ko01120,ko01200
pme0137	N-Acetyl-L-Glutamine	N-乙酰-L-谷氨酰胺	Amino acids and derivatives	氨基酸及其衍生物	Amino acids and derivatives	氨基酸及其衍生物	C7H12N2O4	187.072	125.072	188.08	[M-H]-	2490-97-3	-	384556	536893	417395	854157	840094	746300	590728	564176	605094	-
ML10171848	D-Arabinono-1,4-lactone	D-阿拉伯-1,4-内酯	Others	其它类	Saccharides	糖类	C5H8O5	147.03	85.0291	148.037	[M-H]-	2782-09-4	C00652	245217	266123	326196	118722	134251	119585	178477	196794	151595	ko00053,ko01100
pme3163	D-Sedoheptuiose 7-phosphate	D-景天庚酮糖 7-磷酸	Others	其它类	Saccharides	糖类	C7H15O10P	289.033	96.9696	290.04	[M-H]-	2646-35-7	-	488635	496644	431516	1.34947e+06	1.46482e+06	1.41459e+06	807889	952872	948429	-
Zmgn001448	2-Propylmalic Acid	2-丙基苹果酸	Organic acids	有机酸	Organic acids	有机酸	C7H12O5	175.061	115.04	176.069	[M-H]-	-	C05994	272709	299234	293868	347918	335434	367147	278197	291136	354575	ko00620
Lmmn001643	2-Hydroxycinnamic acid*	2-羟基肉桂酸*	Phenolic acids	酚酸类	Phenolic acids	酚酸类	C9H8O3	163.04	119.046	164.047	[M-H]-	583-17-5	C01772	1.1394e+06	977653	1.19935e+06	1.08848e+06	973804	1.12582e+06	904933	1.03584e+06	1.08017e+06	ko00360,ko00999,ko01100,ko01110,ko01120
Zmpn001713	3-Nitrophenol	3-硝基苯酚	Others	其它类	Others	其它	C6H5NO3	138.019	108.023	139.027	[M-H]-	554-84-7	C14418	9270.16	17096	9896.62	111372	108893	156541	69044.7	89448.6	52585.7	ko00627,ko01120
MWSmce342	2-Caffeoyl-L-tartaric acid (Caftaric acid)	咖啡酰酒石酸	Phenolic acids	酚酸类	Phenolic acids	酚酸类	C13H12O9	311.041	135.046	312.048	[M-H]-	67879-58-7	-	19296.9	18914.9	15734.6	26504.6	25946	21639.1	18579.9	25821	17480.8	-
pmd0149	LysoPS 22:5	溶血磷脂酰丝氨酸 22:5	Lipids	脂质	Glycerol ester	甘油酯	C28H46NO9P	570.284	152.996	571.291	[M-H]-	-	-	3895.75	2638.95	4253.2	15957.1	14918.9	14621.5	12246.2	12768.1	9703.92	-
pmd0148	LysoPS 22:5 (2n isomer)	溶血磷脂酰丝氨酸 22:5(2n异构)	Lipids	脂质	Glycerol ester	甘油酯	C28H46NO9P	570.284	152.996	571.291	[M-H]-	-	-	2131.52	2131.52	2131.52	15182.7	14452.6	15768.3	10657.6	12198.1	11139.2	-
mws0396	Elaidic Acid*	反油酸*	Lipids	脂质	Free fatty acids	游离脂肪酸	C18H34O2	281.249	281.248	282.256	[M-H]-	112-79-8	C01712	321273	285788	280454	473594	551595	519784	360417	574898	462699	-
Lmbn005287	7S,8S-DiHODE; (9Z,12Z)-(7S,8S)-Dihydroxyoctadeca-9,12-dienoic acid	7,8-二羟基-9,12-十八碳二烯酸	Lipids	脂质	Free fatty acids	游离脂肪酸	C18H32O4	311.223	249.225	312.23	[M-H]-	143288-65-7	C07354	1102.22	1102.22	1102.22	7885.64	5913.83	10498.2	6281.55	8723.38	5511.09	ko00591
pmb3079	N-Acetyl-D-glucosamine-1-phosphate	N-乙酰-D-葡萄糖胺-1-磷酸	Others	其它类	Saccharides	糖类	C8H16NO9P	300.049	96.9696	301.056	[M-H]-	6866-69-9	C04256	152039	132155	176413	269806	100475	173189	109442	95773.2	93506.4	-
Ybyn104556	calceolarioside B	木通苯乙醇苷 B	Phenolic acids	酚酸类	Phenolic acids	酚酸类	C23H26O11	477.141	477.142	478.147	[M-H]-	105471-98-5	-	56284.9	54393.3	48161.4	222370	176406	188833	119048	190339	133955	-
pmb2723	4-Hydroxycoumarin di-glucoside	4-羟基香豆素 二葡萄糖苷	Lignans and Coumarins	木脂素和香豆素	Coumarins	香豆素	C21H26O13	485.13	323.2	486.137	[M-H]-	-	-	7538.41	20336.3	15796.3	9760.5	7507.91	5285.89	13173.8	13604.5	9809.12	-
Lmgn000224	2-Methyl-3-oxosuccinic acid	2-甲基-3-氧代琥珀酸	Organic acids	有机酸	Organic acids	有机酸	C5H6O5	145.014	57.0346	146.022	[M-H]-	-	C06030	46852.7	61945.7	55377.9	20200.3	15398.1	15437.9	31018.8	35466	33482.6	ko00660
Lmdn004974	Syringalide A	洋丁香苷 A	Phenolic acids	酚酸类	Phenolic acids	酚酸类	C23H26O10	461.145	307.084	462.153	[M-H]-	110344-60-0	-	28509.6	25593.2	36411.1	2331.3	2331.3	2331.3	15749.9	11656.5	21648.9	-
Lmbn002648	α-Hydroxycinnamic Acid*	α-羟基肉桂酸*	Phenolic acids	酚酸类	Phenolic acids	酚酸类	C9H8O3	163.04	119.05	164.047	[M-H]-	5801-57-0	C02763	1.00634e+06	315389	785520	159853	168655	206370	305518	609925	339009	ko00360,ko01100
mws0823	3-Methyl-2-Oxobutanoic acid	3-甲基-2-氧代-丁酸	Organic acids	有机酸	Organic acids	有机酸	C5H8O3	115.04	71.0139	116.047	[M-H]-	759-05-7	C00141	215670	207219	199965	117266	65955	86129.6	174854	134603	134120	ko00280,ko00290,ko00770,ko00785,ko01100,ko01110,ko01210,ko01230,ko01240
mws0263	5-Oxo-L-Proline	5-氧代-L-脯氨酸	Amino acids and derivatives	氨基酸及其衍生物	Amino acids and derivatives	氨基酸及其衍生物	C5H7NO3	128.035	82.0298	129.043	[M-H]-	98-79-3	C01879	23303.5	23303.5	23303.5	229237	253786	185566	116518	124112	120094	ko00480,ko01100
mws1150	Echinacoside	松果菊苷	Phenolic acids	酚酸类	Phenolic acids	酚酸类	C35H46O20	785.251	623.219	786.258	[M-H]-	82854-37-3	C10450	5472.08	6258.77	14828.2	7050.81	7812.87	3913.61	9328.18	10825.1	6969.01	-
mws0444	3-Aminosalicylic acid	3-氨基水杨酸	Phenolic acids	酚酸类	Phenolic acids	酚酸类	C7H7NO3	152.035	108.046	153.043	[M-H]-	570-23-0	-	33238.3	29216.6	48864.3	142307	143054	119549	78995.8	106673	88416.1	-
pme0066	Guanidinoacetate	乙酸胍	Alkaloids	生物碱	Alkaloids	生物碱	C3H7N3O2	116.047	74.0248	117.054	[M-H]-	352-97-6	C00581	46012	53430.1	58200	23878	30671.6	47742.4	16866.7	17405	35676.8	ko00260,ko00330,ko01100
mws0972	6-Hydroxyhexanoic acid	6-羟基己酸	Organic acids	有机酸	Organic acids	有机酸	C6H12O3	131.071	85.0659	132.079	[M-H]-	1191-25-9	C06103	10961	10961	10961	88889.5	133261	67428.5	87941.2	54804.9	72142.9	ko00930,ko01120,ko01220
MWS0435	Acetaminophen	对乙酰氨基酚	Alkaloids	生物碱	Phenolamine	酚胺	C8H9NO2	150.056	93.0401	151.063	[M-H]-	103-90-2	C06804	3373.67	3373.67	3373.67	36580.3	38803.8	55871.9	28916.9	26357.4	16868.3	-
Lmln001195	Picein	云杉苷	Others	其它类	Ketone compounds	酮类化合物	C14H18O7	297.098	135.065	298.105	[M-H]-	530-14-3	C10720	40522.5	30881.2	25244.2	2981.12	2981.12	2981.12	23129.8	14905.6	20078.8	-
pmb2804	13S-Hydroperoxy-9Z,11E-octadecadienoic acid	13-氢过氧化-9,11-十八碳二烯酸	Lipids	脂质	Free fatty acids	游离脂肪酸	C18H32O4	311.223	171.138	312.23	[M-H]-	33964-75-9	C04717	224339	238171	243919	214129	203226	236073	215303	212349	248205	ko00591,ko01100
mws1038	Pantetheine	泛酰巯基乙胺	Alkaloids	生物碱	Alkaloids	生物碱	C11H22N2O4S	277.123	146.081	278.13	[M-H]-	496-65-1	C00831	147386	185902	185671	13293.1	13293.1	13293.1	99653.2	66465.4	94193.4	ko00332,ko00770,ko01100,ko01110
mws2108	Cryptochlorogenic acid (4-O-Caffeoylquinic acid)*	隐绿原酸 (4-O-咖啡酰奎宁酸)*	Phenolic acids	酚酸类	Phenolic acids	酚酸类	C16H18O9	353.088	191.056	354.095	[M-H]-	905-99-7	-	116017	268964	225516	13767.4	6410.54	7922.7	136104	151279	172224	-
MWS04373g	N-Acetyl-L-tryptophanamide	N-乙酰-L-色氨酸酰胺	Amino acids and derivatives	氨基酸及其衍生物	Amino acids and derivatives	氨基酸及其衍生物	C13H15N3O2	244.11	115.051	245.116	[M-H]-	2382-79-8	-	2318.38	2318.38	2318.38	16761.4	11591.9	28321.7	18463.8	17971.4	18024.6	-
pmb2819	O-Caffeoyl maltotriose	咖啡酰麦芽三糖	Phenolic acids	酚酸类	Phenolic acids	酚酸类	C27H38O19	665.193	218.1	666.201	[M-H]-	-	-	2246.31	2246.31	2246.31	18843.4	18137.2	19577.4	11363.2	11231.5	12172	-
Zbqn002049	(2-carboxyethyl)-L-phenylalanine	(2-羧乙基)-L-苯丙氨酸	Amino acids and derivatives	氨基酸及其衍生物	Amino acids and derivatives	氨基酸及其衍生物	C12H15NO4	236.092	164.071	237.1	[M-H]-	-	-	16807.8	15284.9	14295.7	278754	322367	268300	152525	205501	178179	-
Wafn001957	2-O-Caffeoylglucaric Acid	2-O-咖啡酰葡萄糖二酸	Phenolic acids	酚酸类	Phenolic acids	酚酸类	C15H16O11	371.061	209.031	372.069	[M-H]-	-	C03062	5856.14	5856.14	5856.14	45787.7	48788.2	60015.8	29280.7	29288.7	39544.3	-
Ysjn001064	3-Oxopentanedioic acid	1,3-丙酮二羧酸	Organic acids	有机酸	Organic acids	有机酸	C5H6O5	145.014	57.0366	146.022	[M-H]-	542-05-2	-	34419.5	38358.2	42049.4	9307.06	15623.2	13883.1	19944.3	20153.4	20737.1	-
pme0266	Sebacic acid	癸二酸	Organic acids	有机酸	Organic acids	有机酸	C10H18O4	201.113	139.113	202.12	[M-H]-	111-20-6	C08277	7414.83	8083.12	4084.15	14656	12929.8	14009.2	12704.8	6622.51	11172.1	-
pme2287	Thiamine pyrophosphate	焦磷酸硫胺素	Others	其它类	Vitamin	维生素	C12H19N4O7P2S+	423.03	302.036	425.045	[M-2H]-	136-08-3	C00068	36077	32521.4	22923.5	11668.7	7761.78	13757.6	21550.1	24836.3	30768.5	ko00010,ko00020,ko00280,ko00310,ko00620,ko00640,ko00730,ko00785,ko01100,ko01240
MWSmce363	2,5-Dihydroxyacetophenone	2,5-二羟基苯乙酮	Others	其它类	Ketone compounds	酮类化合物	C8H8O3	151.041	108.023	152.047	[M-H]-	490-78-8	-	55554.5	9913.45	16335.7	52190.8	62064.3	81424.8	64010.4	88187.9	71041.9	-
pme0143	Methyl indole-3-acetate	吲哚-3-乙酸甲酯	Alkaloids	生物碱	Plumerane	吲哚类生物碱	C11H11NO2	188.072	128.051	189.079	[M-H]-	1912-33-0	C20635	1488.34	1488.34	1488.34	22527.7	7441.68	12495.4	11209.5	10770.8	15457.5	-
pmd0153	LysoPA 16:0	溶血卵磷脂酸 16:0	Lipids	脂质	Glycerol ester	甘油酯	C19H39O7P	409.236	152.996	410.243	[M-H]-	22002-85-3	C04036	41717	37001.6	30277.3	6055.46	6055.46	6055.46	36380.1	34241.4	33185.9	-
MWSHC2062	Ferulic β-glucoside*	阿魏酸 β-葡萄糖苷*	Phenolic acids	酚酸类	Phenolic acids	酚酸类	C16H20O9	355.104	193.052	356.111	[M-H]-	14364-12-6	-	3573.85	3573.85	3573.85	35660	43426	55925.3	19556.4	21466.3	17869.3	-
Zbrn008158	Chrysoeriol; 5,7,4'-Trihydroxy-3'-Methoxyflavone	金圣草黄素	Flavonoids	黄酮	Flavones	黄酮	C16H12O6	299.055	284.032	300.063	[M-H]-	491-71-4	C04293	1024.58	1024.58	1024.58	8379.38	5122.92	9474.31	5156.09	5638.25	5279.18	-
Lmzn106284	2,3-Dihydroxylup-20(29)-en-28-oic acid (Alphitolic acid)*	2,3-二羟基羽扇豆-20(29)-烯-28-酸 (麦珠子酸)*	Terpenoids	萜类	Triterpene	三萜	C30H48O4	471.348	471.348	472.355	[M-H]-	19533-92-7	C16912	13199	13199	13199	87594.5	79535.6	71038.2	96211.8	65994.8	67055.5	-
pme0048	2-Aminoethanesulfinic acid	2-氨基乙烷亚磺酸	Organic acids	有机酸	Organic acids	有机酸	C2H7NO2S	108.013	63.9625	109.02	[M-H]-	300-84-5	C00519	10830.7	9264.4	8903.1	1013.74	1013.74	1013.74	7643.58	6198.31	5068.7	ko00430,ko01100
Lmbn001365	N-Hydroxy-L-isoleucine	N-羟基-L-异亮氨酸	Amino acids and derivatives	氨基酸及其衍生物	Amino acids and derivatives	氨基酸及其衍生物	C6H13NO3	146.082	102.058	147.089	[M-H]-	-	C20310	47586.3	62853.2	46270.3	9987.17	45038.8	29627.9	34200.4	30379.7	45897.8	ko00460,ko01110
MWSmce490	2',4',6'-Trihydroxyacetophenone	2',4',6'-三羟基苯乙酮	Others	其它类	Ketone compounds	酮类化合物	C8H8O4	167.037	123.045	168.042	[M-H]-	480-66-0	C21895	8080.74	8080.74	8080.74	99166.4	107562	84212.2	40403.7	48511	42321.6	-
mws0236	2-Aminoethanesulfonic acid	2-氨基乙烷磺酸	Organic acids	有机酸	Organic acids	有机酸	C2H7NO3S	124.007	79.9574	125.015	[M-H]-	107-35-7	C00245	7549.17	9351.41	9883.94	5846.32	6370.46	9954.91	10157.8	8786.98	9028.47	ko00430,ko00920,ko01100,ko02010
pmn001468	Sibiricose A3	西伯利亚远志糖 A3	Phenolic acids	酚酸类	Phenolic acids	酚酸类	C19H26O13	461.13	137.023	462.137	[M-H]-	139726-39-9	-	1801.91	1801.91	1801.91	10323.6	19934	22577.6	13580.5	13895.7	9009.55	-
pme2853	Hexanoyl-L-glycine	己酰-L-甘氨酸	Amino acids and derivatives	氨基酸及其衍生物	Amino acids and derivatives	氨基酸及其衍生物	C8H15NO3	172.098	74.0248	173.105	[M-H]-	24003-67-6	-	7726.17	14594.7	8569.97	1201.85	1201.85	1201.85	12869	8589.31	6009.26	-
mws2124	2-Phosphoglycolate	2-磷酸乙醇酸	Organic acids	有机酸	Organic acids	有机酸	C2H5O6P	154.975	78.9599	155.982	[M-H]-	13147-57-4	-	97566.5	111332	76403	190619	408205	307534	75693.2	192095	223192	-
Smcn001947	Acteoside; Verbascoside	毛蕊花糖苷	Phenolic acids	酚酸类	Phenolic acids	酚酸类	C29H36O15	623.201	161.029	624.205	[M-H]-	61276-17-3	C10501	13245.7	16761.3	9703.87	18559	7029.58	5292.68	14486.8	7923.83	7058.24	-
mws0179	Chlorogenic acid methyl ester	绿原酸甲酯	Phenolic acids	酚酸类	Phenolic acids	酚酸类	C17H20O9	367.103	190.9	368.111	[M-H]-	29708-87-0	-	28642.6	56856.2	52909.3	2603.28	2603.28	2603.28	13016.4	17410.4	16023.9	-
Zmgn000216	2-Hydroxyethylphosphonic acid	2-羟基乙基膦酸	Organic acids	有机酸	Organic acids	有机酸	C2H7O4P	125.001	78.96	126.008	[M-H]-	22987-21-9	C06451	1473.94	1473.94	1473.94	10327.6	17734.9	12572.2	7369.68	16684.8	11355.6	ko00440,ko00998,ko01100,ko01110
mws0872	1-Methyladenosine	1-甲基腺苷	Nucleotides and derivatives	核苷酸及其衍生物	Nucleotides and derivatives	核苷酸及其衍生物	C11H15N5O4	280.105	148.063	281.112	[M-H]-	15763-06-1	C02494	1612.63	1612.63	1612.63	15657.1	17931.2	21789	8063.16	16026.4	19374.5	-
Zmtn001464	4,8-Dihydroxyquinoline-2-carboxylic acid	4,8-二羟基喹啉-2-羧酸	Alkaloids	生物碱	Quinoline alkaloids	喹啉类生物碱	C10H7NO4	204.031	160.039	205.037	[M-H]-	59-00-7	C02470	6803.84	6803.84	6803.84	116265	143084	147585	44311.6	53185.7	34019.2	ko00380
pmn001690	3-Hydroxy-4-isopropylbenzylalcohol-3-O-glucoside	3-羟基-4-异丙基苯甲醇-3-O-葡萄糖苷	Others	其它类	Alcohol compounds	醇类化合物	C16H24O7	327.145	165.093	328.152	[M-H]-	-	-	2651.73	2651.73	2651.73	22669.7	20764.6	19004.7	13258.7	18485.5	13695.2	-
MWSmce264	Hydroxytyrosol	羟基酪醇	Others	其它类	Alcohol compounds	醇类化合物	C8H10O3	153.06	123.049	154.063	[M-H]-	10597-60-1	-	1801.1	1801.1	1801.1	44568.8	23878.6	26159.5	9005.49	18713	11529.5	-
Zmhn002422	1-O-Feruloyl-β-D-glucose*	1-O-阿魏酰-β-D-葡萄糖*	Phenolic acids	酚酸类	Phenolic acids	酚酸类	C16H20O9	355.103	193.052	356.111	[M-H]-	7196-71-6	C17759	2732.2	2732.2	2732.2	45514.1	29927.1	59683.6	13661	20225.7	19019.9	-
Lmyn003971	Dihydrodehydrodiconiferyl alcohol-4-O-glucoside	二氢脱氢双松柏醇-4-O-葡萄糖苷	Lignans and Coumarins	木脂素和香豆素	Lignans	木脂素	C26H34O11	521.203	359.149	522.21	[M-H]-	-	-	1691.02	1691.02	1691.02	8925.39	18645.5	14849.9	8455.11	13187.1	14602.9	-
Lmyn001220	Mucic acid-1,4-lactone-3-O-gallate	粘酸-1,4-内酯-3-O-没食子酸酯	Phenolic acids	酚酸类	Phenolic acids	酚酸类	C13H12O11	343.031	85.0299	344.038	[M-H]-	-	-	16881	11243.1	16611.9	971.089	971.089	971.089	4855.44	6787.23	10082.5	-
HJN025	4-Hydroxybenzyl Alcohol	4-羟基苄醇	Others	其它类	Others	其它	C7H8O2	123.043	122.037	124.052	[M-H]-	623-05-2	C17467	1159.21	1159.21	1159.21	7288.09	15150.9	32647.5	5796.06	9407.48	12366.6	-
mws0159	Phenylpyruvic acid	苯丙酮酸	Phenolic acids	酚酸类	Phenolic acids	酚酸类	C9H8O3	163.04	91.0553	164.047	[M-H]-	156-06-9	C00166	106169	106841	103051	542617	545466	531531	346677	349023	389843	ko00360,ko00400,ko00470,ko01100,ko01110,ko01210,ko01230
mws0914	3,5,7-Trihydroxyflavanone (Pinobanksin)	3,5,7-三羟基黄烷酮 (短叶松素)	Flavonoids	黄酮	Flavanonols	二氢黄酮醇	C15H12O5	271.061	151.003	272.068	[M-H]-	548-82-3	C09826	11416.1	9801.6	12021.6	1599.45	1599.45	1599.45	7997.27	8598.9	8020.33	-
mws0024	Gallic acid	没食子酸	Phenolic acids	酚酸类	Phenolic acids	酚酸类	C7H6O5	169.014	125.024	170.022	[M-H]-	149-91-7	C01424	58398.4	48942	71298.3	9788.4	9788.4	9788.4	78654.9	85433.7	103359	ko00627,ko00999,ko01120
MWSmce690	Erythorbic Acid; Isoascorbic Acid	异抗坏血酸	Others	其它类	Vitamin	维生素	C6H8O6	175.025	59.0137	176.032	[M-H]-	89-65-6	-	66224.2	77413.1	50447.2	7576.52	7576.52	7576.52	42507.5	44407.3	37882.6	-
mws2125	Phosphoenolpyruvate	磷酸烯醇式丙酮酸	Organic acids	有机酸	Organic acids	有机酸	C3H5O6P	166.975	78.9591	167.982	[M-H]-	138-08-9	C00074	66405.3	58553.8	58677.5	61276.5	49003.3	61238.2	52854.6	73209.1	100004	ko00010,ko00020,ko00400,ko00440,ko00620,ko00680,ko00710,ko00720,ko00996,ko00998,ko00999,ko01100,ko01110,ko01120,ko01200,ko01230,ko01240,ko02060
Lmbn003524	9-Oxononanoic acid	9-氧代壬酸	Lipids	脂质	Free fatty acids	游离脂肪酸	C9H16O3	171.103	99.0815	172.11	[M-H]-	2553-17-5	C16322	21683.5	14847.4	14817.3	33058.3	21516.1	26994.7	24947	22516.5	23566.5	ko00592,ko01110
MWS00275g	DL-O-tyrosine	DL-邻酪氨酸	Amino acids and derivatives	氨基酸及其衍生物	Amino acids and derivatives	氨基酸及其衍生物	C9H11NO3	180.067	119.05	181.074	[M-H]-	2370-61-8	-	326808	338987	316630	221366	226833	227032	274910	288545	266386	-
